# Supplementary material for: A genome-wide genetic screen identifies a novel kDNA replication protein in trypanosomes
Source: Nucleic Acids Res. 2026 May 21;54(10):gkag493. doi: 10.1093/nar/gkag493 (PMC13191291; doi:10.1093/nar/gkag493)
Supplement: gkag493_Supplemental_Files [file gkag493_supplemental_files.zip]

Archive with 4 entries (4 files):
- Supplementary Figures.pdf
- Supplementary Table ST1.xlsx
- Supplementary Table ST2.xlsx
- Supplementary Table ST3.xlsx
