# Supplementary material for: A genome-wide genetic screen identifies a novel kDNA replication protein in trypanosomes
Source: Nucleic Acids Res. 2026 May 21;54(10):gkag493. doi: 10.1093/nar/gkag493 (PMC13191291; doi:10.1093/nar/gkag493)
Supplement: gkag493_Supplemental_Files [file gkag493_supplemental_files.zip › Supplementary Table ST1.xlsx]

## Sheet: Supplementary Table ST1
Primer Name	Primer direction	Primer sequence 5’-3’	Description
LIB2f	F	TAGCCCCTCGAGGGCCAGT	RNAi library inserts amplification
LIB2r	R	GGAATTCGATATCAAGCTTGGC	RNAi library inserts amplification
1722	F	ATCGCCAATGTGATGGggtattggatttgacggcgc	8.4240 amplification for pQuadra (gene-specific part in lower case)
1723	R	TAGCCCATAGAGTTGGggtacgggctacacgtatgg	8.4240 amplification for pQuadra (gene-specific part in lower case)
116	F	CTGCTGTGCCATCAGATTACTC	pQuadra sequencing primer 1
102	F	TGCACGCGCCTTCGAGTT	pQuadra sequencing primer 2
82	F	GAGTACTGAGTTTAACATGTTCTC	pQuadra sequencing primer 3
1777	F	TGGCTCGAATGGTTGCTGGA	8.4240 primers for qRT-PCR (bloodstream forms)
1778	R	AAAGTGTTGTGATGCCCGCC	8.4240 primers for qRT-PCR (bloodstream forms)
141	F	CGGCGGCCGCATGTCAGGTAAACTTCGTCTTTACAAAG	L262P mutation confirmation
6	R	ATAGGATCCCTACTTGGTTACTGCCCCTTCCCAG	L262P mutation confirmation
1358	F	GAGCGTGTGACTTCCGAAGG	Tb927.11.10190 (TERT) primers for qRT-PCR
1359	R	AGGAACTGTCACGGAGTTTGC	Tb927.11.10190 (TERT) primers for qRT-PCR
RNAi_fwd	F	AAGCGGATGAATCCCTTGCA	8.4240 amplification for cloning into pLew100
RNAi_rev	R	GTCAAATCCAATACCGCCGC	8.4240 amplification for cloning into pLew100
8.4240_qPCR_fwd	F	TGCGGCCAGTGACATAAA	8.4240 primers for qRT-PCR (procyclic forms)
8.4240_qPCR_rev	R	AAAGCGGTCTCCACCATATC	8.4240 primers for qRT-PCR (procyclic forms)
b-tub_qPCR_fwd	F	GACTTTCTCCATCCCATCC	β-tubulin primers for qRT-PCR
b-tub_qPCR_rev	R	CACATCGACTCATCGGAGTTT	β-tubulin primers for qRT-PCR
