# Supplementary material for: A genome-wide genetic screen identifies a novel kDNA replication protein in trypanosomes
Source: Nucleic Acids Res. 2026 May 21;54(10):gkag493. doi: 10.1093/nar/gkag493 (PMC13191291; doi:10.1093/nar/gkag493)
Supplement: gkag493_Supplemental_Files [file gkag493_supplemental_files.zip › Supplementary Table ST2.xlsx]

## Sheet: Supplementary Table ST2
Supplementary Table ST2
RNAi inserts were PCR-amplified from the transfected cell cultures after selection (see Materials and Methods) and before RNAi induction and FACS ("day 0 (D0)" samples; 5 replicates).
The PCR amplicons were Illumina sequenced and reads mapped to the T. brucei TREU927 reference genome (release 42, v5.1; see Materials and Methods).
		D0-1		D0-2		D0-3		D0-4		D0-5
Contig	Reference length (bp)	Mapped reads	Fraction covered	Mapped reads	Fraction covered	Mapped reads	Fraction covered	Mapped reads	Fraction covered	Mapped reads	Fraction covered
Tb927_01_v5.1	1064672	1498399	0.73	1636375	0.8	1868980	0.78	1564386	0.82	1670759	0.83
Tb927_02_v5.1	1193948	1534941	0.76	1834204	0.83	1457321	0.81	1347609	0.84	1658320	0.86
Tb927_03_v5.1	1653225	1829634	0.65	2159631	0.75	2060152	0.72	1709913	0.76	1861472	0.78
Tb927_04_v5.1	1590432	2020247	0.68	2401433	0.77	1766594	0.74	1465184	0.78	1680832	0.8
Tb927_05_v5.1	1802303	1631834	0.62	2079752	0.72	1729583	0.69	1450353	0.73	1601038	0.75
Tb927_06_v5.1	1618915	1985131	0.67	2346411	0.77	2119947	0.73	1663130	0.77	1711680	0.79
Tb927_07_v5.1	2205233	2444674	0.66	2846463	0.76	2513513	0.73	2021762	0.76	2330484	0.78
Tb927_08_v5.1	2481190	2159880	0.67	3030098	0.76	2370025	0.74	2245222	0.77	2435429	0.79
Tb927_09_v5.1	3542885	4812275	0.77	6313363	0.85	5078343	0.82	4628184	0.86	5279258	0.87
Tb927_10_v5.1	4144375	4015510	0.63	5071283	0.73	3944557	0.7	3317422	0.73	3540325	0.76
Tb927_11_v5.1	5223313	4861830	0.64	6328972	0.74	4736194	0.71	4118843	0.74	4705296	0.76
Tb927_11_bin_v5.1	5598354	8388042	0.6	7978010	0.68	11531214	0.66	14234524	0.69	15811170	0.71
Tb927_11_Homologues_1_v5.1	1952	490	0.75	1291	0.87	980	0.82	1134	0.87	1678	0.87
Tb927_11_Homologues_2_v5.1	1546	680	0.44	427	0.5	419	0.63	244	0.65	489	0.67
Tb927_11_Homologues_3_v5.1	20408	5346	0.56	7875	0.66	6030	0.63	7224	0.69	10349	0.7
Tb927_11_LH_fork_v5.1	14430	16734	0.49	17629	0.63	13305	0.55	19272	0.67	8932	0.68
Tb927_11_RH_fork_v5.1	704210	636011	0.55	615341	0.64	553880	0.62	518843	0.67	619903	0.69
Tb927_v5.1 annotated transcripts (11,832)	25886854	33428356	0.985*	39252025	0.988*	38138562	0.990*	36677124	0.990*	40393588	0.991*
*fraction of transcripts where number of mapped reads is not zero
