# Supplementary material for: A genome-wide genetic screen identifies a novel kDNA replication protein in trypanosomes
Source: Nucleic Acids Res. 2026 May 21;54(10):gkag493. doi: 10.1093/nar/gkag493 (PMC13191291; doi:10.1093/nar/gkag493)
Supplement: gkag493_Supplemental_Files [file gkag493_supplemental_files.zip › Supplementary Table ST3.xlsx]

## Sheet: D5(+tet) vs D0 (1852 hits)
Supplementary Table ST3
Gene also present in primary hitlist of D5 (+tet) vs. D5 (-tet) comparision (overlap = 132 genes)										TriTrypDB GeneID	unique identifier for each gene as cataloged in the TriTrypDB database (https://tritrypdb.org)
Gene present in reference set of 63 kinetoplast-associated proteins (KAP; Pyrih et al., 2023) = 11 genes										logFC	Log2 Fold Change
Gene present in reference set of 1650 mitochondral proteins (Pyrih et al., 2023), but not in KAP set = 238 genes										logCPM	Log Counts Per Million
										F	F-statistic
										PValue	P-value
TriTrypDB GeneID	logFC	logCPM	F	PValue	FDR					FDR	False Discovery Rate
Tb927.10.13220	7.33059	11.5165	105.912	2.28934e-09	8.96306e-06
Tb927.1.4010	8.27435	13.3623	95.4093	5.45018e-09	1.59118e-05
Tb927.11.4700	6.79175	7.02357	68.6562	7.58524e-08	3.22778e-05
Tb927.7.1400	4.72175	5.27937	48.9893	8.97202e-07	3.22778e-05
Tb927.6.3310	4.31259	13.4171	52.7612	5.5025e-07	3.22778e-05
Tb927.11.1450	4.2869	10.082	50.2915	7.78737e-07	3.22778e-05
Tb927.6.3320	4.22428	13.0946	53.8415	4.74487e-07	3.22778e-05
Tb927.6.750	3.99359	11.4027	49.0401	9.33065e-07	3.22778e-05
Tb927.9.17960	3.88881	10.6385	48.8237	9.63018e-07	3.22778e-05
Tb11.v5.0706	3.8379	10.4848	59.5731	2.04864e-07	3.22778e-05
Tb927.3.1830	3.77785	7.22041	51.3576	6.39652e-07	3.22778e-05
Tb927.8.3450	3.75871	9.97957	47.111	1.24127e-06	3.22778e-05
Tb11.v5.0334	3.69418	8.26615	50.1399	7.73975e-07	3.22778e-05
Tb927.3.480	3.66724	8.67374	46.8271	1.29543e-06	3.22778e-05
Tb927.8.620	3.61081	7.91401	46.5509	1.34632e-06	3.22778e-05
Tb927.8.3010	3.5891	10.5769	53.3259	4.69399e-07	3.22778e-05
Tb927.11.20340	3.5734	8.25297	52.7149	5.11013e-07	3.22778e-05
Tb927.6.4000	3.41032	7.31025	51.5587	6.01324e-07	3.22778e-05
Tb10.v4.0148	3.15302	7.84835	46.4477	1.27707e-06	3.22778e-05
Tb927.2.4380	5.37188	9.30411	45.834	1.50646e-06	3.2365e-05
Tb927.4.5100	3.88388	8.27789	45.4624	1.59494e-06	3.27778e-05
Tb927.5.830	6.01635	9.98258	45.2782	1.6409e-06	3.2921e-05
Tb11.v5.0219	3.82088	8.71576	45.2938	1.63694e-06	3.2921e-05
Tb11.v5.0316	3.27911	9.32983	44.6874	1.67837e-06	3.30523e-05
Tb927.7.7500	2.96047	10.0986	44.5435	1.71685e-06	3.32497e-05
Tb927.2.2530	3.53264	8.38575	44.6313	1.81429e-06	3.32727e-05
Tb927.5.3840	3.28381	8.69236	43.8534	1.91546e-06	3.32727e-05
Tb927.9.5700	3.15112	8.86797	43.8388	1.91993e-06	3.32727e-05
Tb927.5.490	3.73717	8.70248	44.1524	1.95566e-06	3.34149e-05
Tb927.11.18480	3.46424	10.6583	43.7699	2.00905e-06	3.36463e-05
Tb927.10.15650	3.39093	6.24304	43.2136	2.12241e-06	3.40881e-05
Tb927.10.15010	3.79156	10.0142	43.4959	2.16956e-06	3.42487e-05
Tb927.4.4450	3.25521	10.6729	43.0587	2.17611e-06	3.42487e-05
Tb11.v5.0212	3.46864	11.6347	43.2227	2.18216e-06	3.42517e-05
Tb927.11.12470	3.40687	10.4035	43.0895	2.22482e-06	3.4504e-05
Tb927.11.3870	3.53551	10.4653	43.2373	2.26077e-06	3.45233e-05
Tb927.11.8710	3.89662	7.74456	42.8487	2.40593e-06	3.47453e-05
Tb927.4.4420	3.24444	10.5531	42.4378	2.407e-06	3.47453e-05
Tb927.2.1260	3.20776	9.38259	42.3714	2.43324e-06	3.49084e-05
Tb927.6.3640	3.2444	8.82732	42.3263	2.45958e-06	3.5028e-05
Tb927.8.2830	2.84598	9.23581	42.2438	2.48454e-06	3.5166e-05
Tb927.5.288b	3.39481	11.573	42.0523	2.6266e-06	3.59965e-05
Tb927.4.230	3.17526	8.60009	41.7404	2.69895e-06	3.617e-05
Tb927.6.2840	3.12845	6.78789	41.6263	2.75037e-06	3.62775e-05
Tb927.6.1800	3.64135	7.40395	41.9504	2.78245e-06	3.63093e-05
Tb927.4.4870	3.94667	9.34785	41.7913	2.85569e-06	3.67497e-05
Tb927.6.4060	3.49044	6.63852	41.6247	2.85878e-06	3.67497e-05
Tb927.10.2560	3.80315	10.0419	41.6382	2.92815e-06	3.70709e-05
Tb927.10.3120	3.54313	7.33356	41.5682	2.96196e-06	3.70919e-05
Tb927.4.4830	3.97996	9.25232	41.3956	3.04721e-06	3.74636e-05
Tb927.5.297b	3.07613	10.3042	40.9597	3.07295e-06	3.74636e-05
Tb11.v5.0703	3.05801	10.2503	40.9179	3.09449e-06	3.74636e-05
Tb927.9.13050	3.35211	11.9014	40.7859	3.2409e-06	3.80757e-05
Tb927.11.18610	4.13577	8.99982	40.9411	3.28479e-06	3.81774e-05
Tb10.v4.0159	2.72052	8.58135	40.3708	3.39281e-06	3.86926e-05
Tb927.2.5330	2.66408	7.34259	40.2897	3.43966e-06	3.89983e-05
Tb927.9.1730	3.45756	10.9972	40.6242	3.46255e-06	3.90174e-05
Tb927.7.4260	3.35683	8.47048	40.6166	3.46696e-06	3.90174e-05
Tb927.8.5080	3.84348	11.1514	40.5797	3.48835e-06	3.9069e-05
Tb927.9.12770	4.17985	12.1457	40.5248	3.52049e-06	3.90705e-05
Tb927.4.4850	3.96609	9.26448	40.454	3.56241e-06	3.90705e-05
Tb927.5.3930	3.56231	9.14693	40.4471	3.56647e-06	3.90705e-05
Tb927.9.6855	3.52296	6.58257	40.4346	3.56051e-06	3.90705e-05
Tb927.11.6330	3.22679	9.93981	40.2052	3.54645e-06	3.90705e-05
Tb927.5.3830	3.19585	8.78152	40.2282	3.53685e-06	3.90705e-05
Tb927.11.18630	4.0621	8.88542	40.2929	3.65981e-06	3.92843e-05
Tb927.3.1820	3.11372	7.23783	39.8982	3.67606e-06	3.94206e-05
Tb927.10.2820	3.51201	8.74796	40.1421	3.75367e-06	3.9778e-05
Tb927.3.2130	4.0404	10.9	39.8575	3.93814e-06	4.05194e-05
Tb927.9.430	2.93308	9.18036	39.2578	4.10228e-06	4.13343e-05
Tb927_08_v4.snoRNA.0016:snoRNA	3.71563	4.9649	39.0721	4.23587e-06	4.19919e-05
Tb927.10.13130	4.19255	11.2532	39.3308	4.30639e-06	4.22429e-05
Tb11.v5.0226	3.5075	8.84204	39.2175	4.39051e-06	4.2834e-05
Tb927.4.190	2.87901	11.953	38.6459	4.56092e-06	4.34458e-05
Tb927.3.3740	3.27375	8.99874	38.8263	4.69507e-06	4.38255e-05
Tb927.4.4350	3.48278	7.28807	38.6377	4.85016e-06	4.45124e-05
Tb927_08_v4.snoRNA.0017:snoRNA	3.59901	4.95342	38.2753	4.86594e-06	4.45333e-05
Tb927.6.190	3.36403	9.60025	38.6008	4.88116e-06	4.45678e-05
Tb927.5.410	3.91634	8.81436	38.5373	4.93504e-06	4.46058e-05
Tb927.11.19270	2.46402	8.30427	38.1042	5.01433e-06	4.49441e-05
Tb927_08_v4.snoRNA.0020:snoRNA	3.69279	4.90464	37.8985	5.19933e-06	4.56182e-05
Tb927.8.610	3.3453	8.24937	38.2123	5.22112e-06	4.56721e-05
Tb927.4.5010	3.46528	8.48245	38.1839	5.24701e-06	4.57615e-05
Tb927.10.12970	4.20229	11.4553	37.9345	5.48021e-06	4.68714e-05
Tb927.1.470	3.61225	9.83327	37.9303	5.48423e-06	4.68714e-05
Tb927.5.2450	4.23517	10.1971	37.7865	5.62401e-06	4.71142e-05
Tb927.4.3170	3.35849	7.82718	37.8111	5.59986e-06	4.71142e-05
Tb927.11.1680	3.31802	11.8388	37.7921	5.61851e-06	4.71142e-05
Tb927.7.7120	3.14935	8.41487	37.6606	5.67073e-06	4.73069e-05
Tb927.10.14690	3.51847	7.6678	37.6677	5.74252e-06	4.73692e-05
Tb927.5.3680	2.71113	8.22339	37.2369	5.8472e-06	4.74438e-05
Tb927.10.14660	3.52687	7.13544	37.505	5.9092e-06	4.755e-05
Tb927.7.2510	3.19768	11.3383	37.1492	6.16226e-06	4.82353e-05
Tb09.v4.0160	3.47609	6.68094	37.2501	6.18125e-06	4.83163e-05
Tb927.1.4340	2.9871	9.94117	36.84	6.2782e-06	4.86139e-05
Tb927.7.6940	3.66521	9.06977	37.113	6.33318e-06	4.88178e-05
Tb927_08_v4.snoRNA.0021:snoRNA	3.60699	4.9069	36.4924	6.68454e-06	5.02653e-05
Tb927.11.20020	3.90782	6.52499	36.7467	6.75988e-06	5.04744e-05
Tb927.4.510	3.16168	9.66662	36.7054	6.75766e-06	5.04744e-05
Tb11.v5.0476	2.44176	8.561	36.4236	6.76838e-06	5.05055e-05
Tb927.11.3180	3.03273	7.79075	36.5245	6.78617e-06	5.05461e-05
Tb927.9.13970	4.05545	9.95561	36.6787	6.84253e-06	5.06703e-05
Tb927.1.5160	3.27266	11.8415	36.616	6.91965e-06	5.10794e-05
Tb927.11.18430	3.2636	7.32158	36.4775	7.09356e-06	5.14206e-05
Tb10.v4.0241	2.85083	8.97009	36.1384	7.12829e-06	5.15125e-05
Tb927.2.2240	3.22271	9.0964	36.3069	7.31456e-06	5.23048e-05
Tb927.8.7490	2.57006	9.15626	35.9798	7.33754e-06	5.23444e-05
Tb927.9.16890	2.71969	7.10965	35.8912	7.45744e-06	5.27167e-05
Tb927.8.7410	2.85942	7.29767	35.8441	7.52202e-06	5.29489e-05
Tb927_08_v4.snoRNA.0019:snoRNA	3.61523	4.96954	35.6887	7.73949e-06	5.35099e-05
Tb11.v5.0214	2.66655	10.5022	35.6825	7.74835e-06	5.35099e-05
Tb927.10.3570	3.5516	7.73617	35.9633	7.78278e-06	5.36757e-05
Tb927.9.18080	2.46573	8.39704	35.625	7.83068e-06	5.3729e-05
Tb927.8.4240	3.62868	7.32073	35.8969	7.87704e-06	5.37816e-05
Tb927.3.4050	3.20042	8.54854	35.8892	7.88805e-06	5.37816e-05
Tb11.v5.0524	2.48841	10.54	35.466	8.06343e-06	5.45251e-05
Tb927.11.4690	4.00398	6.86036	35.74	8.10487e-06	5.46786e-05
Tb11.v5.1047	3.67142	13.6762	35.7227	8.13048e-06	5.47249e-05
Tb927.8.6730	3.12858	8.46434	35.6797	8.19428e-06	5.47418e-05
Tb927.10.11270	3.15305	7.69517	35.5808	8.34347e-06	5.51829e-05
Tb927.6.2670	3.51972	12.9767	35.5592	8.3764e-06	5.52607e-05
Tb11.v5.0702	2.78456	10.1532	35.2476	8.39559e-06	5.52607e-05
Tb927.5.1310	3.71062	5.53611	35.4111	8.44997e-06	5.54686e-05
Tb927.9.16410	3.33942	11.6843	35.4771	8.50306e-06	5.55292e-05
Tb927.3.2640	3.73309	10.0759	35.4701	8.51388e-06	5.55447e-05
Tb927.3.1090	2.83675	7.12789	35.0734	8.67125e-06	5.63419e-05
Tb927_08_v4.snoRNA.0018:snoRNA	3.6067	4.94169	35.0121	8.77072e-06	5.66194e-05
Tb927.5.1050	2.57087	8.71802	35.0048	8.78267e-06	5.66339e-05
Tb927.10.3670	3.31226	11.2084	35.158	9.01536e-06	5.73995e-05
Tb927.11.9840	3.04422	9.56562	35.0429	9.05701e-06	5.73995e-05
Tb927.9.8620	4.52737	9.63609	35.0095	9.26537e-06	5.81631e-05
Tb927.8.420	3.07649	10.3586	34.9295	9.29459e-06	5.81684e-05
Tb927.10.1540	3.11093	9.4791	34.8968	9.4603e-06	5.86382e-05
Tb927.3.240	2.9758	8.8679	34.7492	9.46692e-06	5.86382e-05
Tb927.3.1930	3.24935	7.45548	34.8575	9.52933e-06	5.87558e-05
Tb927.7.5290	3.90327	15.2083	34.8226	9.59109e-06	5.90742e-05
Tb927.10.11730	3.45869	11.4946	34.8106	9.61245e-06	5.90944e-05
Tb927.9.6670	3.1644	10.3122	34.6739	9.85908e-06	5.98037e-05
Tb927.8.4560	4.5744	10.0302	34.6365	9.9279e-06	6.00404e-05
Tb927.9.16260	3.79397	8.36439	34.6093	9.97814e-06	6.02097e-05
Tb927.11.3490	3.25619	10.1773	34.5456	1.0097e-05	6.04988e-05
Tb927.10.9090	3.18277	10.9667	34.5207	1.0144e-05	6.06252e-05
Tb927.10.13610	2.90316	10.4571	34.2371	1.01417e-05	6.06252e-05
Tb11.1170	3.61769	9.84737	34.4726	1.02352e-05	6.0889e-05
Tb10.v4.0091	3.47231	8.16626	34.4018	1.03713e-05	6.11474e-05
Tb927.9.15070	3.05424	8.89652	34.2732	1.06235e-05	6.18142e-05
Tb927.10.7840	3.69497	7.02442	34.2596	1.06506e-05	6.18797e-05
Tb11.v5.1044	3.16049	9.9998	34.255	1.06597e-05	6.18882e-05
Tb927.4.5000	3.54403	9.32934	34.2395	1.06907e-05	6.19799e-05
Tb927.10.7850	3.97674	7.08115	34.2321	1.07056e-05	6.20137e-05
Tb927.10.7680	2.86688	6.73132	33.8967	1.08173e-05	6.23787e-05
Tb927.11.5060	2.58562	6.84599	33.8854	1.08405e-05	6.23932e-05
Tb927.5.3540	3.14597	9.39075	34.1055	1.09627e-05	6.27868e-05
Tb11.v5.0903	3.15543	9.66559	34.061	1.10545e-05	6.3127e-05
Tb927.11.18670	3.60113	8.92871	34.0329	1.1113e-05	6.32446e-05
Tb927.9.17250	3.39198	7.91822	34.0373	1.11039e-05	6.32446e-05
Tb11.v5.0567	2.88996	8.83027	33.7647	1.1256e-05	6.37473e-05
Tb11.v5.0432	2.64995	8.50428	33.6342	1.1372e-05	6.41249e-05
Tb11.1000	3.5976	8.93601	33.8954	1.14044e-05	6.42453e-05
Tb11.02.5380b	3.6102	7.24402	33.832	1.15415e-05	6.47058e-05
Tb927.11.18770	3.60245	9.84017	33.7773	1.16614e-05	6.50962e-05
Tb927.11.19850	2.32109	6.84458	33.4379	1.18075e-05	6.55047e-05
Tb927.7.7040	3.09778	7.77702	33.7014	1.18298e-05	6.55666e-05
Tb927.10.3620	3.09371	6.50683	33.4902	1.19506e-05	6.5783e-05
Tb927.7.7530	2.39419	9.32478	33.3738	1.19534e-05	6.5783e-05
Tb927.9.12100	2.5256	8.96147	33.3505	1.2007e-05	6.60161e-05
Tb927.11.6690	3.03558	9.15516	33.5979	1.20639e-05	6.60801e-05
Tb927.1.560	3.43406	9.37861	33.4945	1.23031e-05	6.68881e-05
Tb927.5.230	4.7622	7.54774	33.4559	1.23937e-05	6.6921e-05
Tb927.8.1860	4.12834	8.76105	33.4688	1.23632e-05	6.6921e-05
Tb927.10.4320	3.38318	6.76326	33.459	1.23863e-05	6.6921e-05
Tb927.11.2420	3.09868	13.2417	33.3929	1.2379e-05	6.6921e-05
Tb927.4.1810	3.15845	9.48798	33.4274	1.2461e-05	6.70596e-05
Tb927.10.11480	4.10831	9.05124	33.4041	1.25163e-05	6.72643e-05
Tb11.v5.0604	3.38165	7.70597	33.3861	1.25593e-05	6.74024e-05
Tb927.4.110	3.23064	8.57129	33.3388	1.26728e-05	6.78244e-05
Tb927.3.2320	3.26087	13.6475	33.2942	1.27811e-05	6.81231e-05
Tb927.6.400	3.41014	10.4066	33.2468	1.2897e-05	6.83313e-05
Tb11.v5.0655	2.42089	9.1612	32.9792	1.2898e-05	6.83313e-05
Tb927.2.950	3.05742	10.3513	33.232	1.29335e-05	6.84312e-05
Tb927.8.1770	3.3978	9.95254	33.1622	1.31072e-05	6.9042e-05
Tb11.01.6251	3.70496	8.32291	33.0854	1.33012e-05	6.96868e-05
Tb11.v5.0541	3.41657	6.11915	32.9699	1.35988e-05	7.06122e-05
Tb927.2.4620	3.70879	9.17432	32.9646	1.36126e-05	7.06213e-05
Tb927.7.3870	4.19373	6.42363	32.9575	1.36312e-05	7.06546e-05
Tb927.7.660	2.88982	7.92997	32.8491	1.36634e-05	7.07273e-05
Tb927.9.8380	4.36035	8.48028	32.9257	1.37147e-05	7.08987e-05
Tb927.3.4880	3.57124	6.54384	32.9004	1.37815e-05	7.1024e-05
Tb927.7.4510	4.48195	7.80702	32.8749	1.38493e-05	7.11849e-05
Tb11.v5.0306	2.85735	8.10797	32.7463	1.38475e-05	7.11849e-05
Tb11.v5.0575	2.61529	7.78338	32.5861	1.39212e-05	7.13975e-05
Tb927.9.2590	3.07238	9.71879	32.8426	1.39355e-05	7.14393e-05
Tb927.5.1550	3.20076	8.84731	32.7924	1.40708e-05	7.18491e-05
Tb927.6.2500	3.5237	8.36145	32.7828	1.4097e-05	7.19198e-05
Tb927.10.16030	3.57554	8.43707	32.7442	1.42021e-05	7.21769e-05
Tb11.v5.0323	2.58237	8.50318	32.476	1.42235e-05	7.21769e-05
Tb11.02.5380	3.49694	7.2985	32.6959	1.4335e-05	7.25948e-05
Tb11.v5.0652	3.5781	9.19341	32.658	1.44404e-05	7.28132e-05
Tb927.10.70	2.4203	8.55724	32.3741	1.45099e-05	7.29745e-05
Tb927.7.4050	3.40252	8.90465	32.593	1.46228e-05	7.33213e-05
Tb927.10.5880	3.50168	7.96814	32.5804	1.46583e-05	7.33758e-05
Tb927.10.13470	3.07532	7.53941	32.289	1.55105e-05	7.62982e-05
Tb927.1.450	2.34091	8.76001	32.0086	1.55904e-05	7.64976e-05
Tb927.10.16550	3.52211	8.6891	32.2498	1.56293e-05	7.66244e-05
Tb927.7.3210	3.90561	10.7406	32.1958	1.57946e-05	7.70512e-05
Tb927.5.520	3.8629	7.5687	32.1747	1.58597e-05	7.72993e-05
Tb927.9.1280	3.37707	8.25286	32.1532	1.59262e-05	7.75267e-05
Tb927.9.15080	3.98933	8.89995	32.147	1.59457e-05	7.7557e-05
Tb927.6.1860	3.66536	13.3383	32.0947	1.61093e-05	7.79308e-05
Tb11.v5.0401	2.67102	6.79145	31.7786	1.63156e-05	7.8546e-05
Tb05.5K5.230	2.60746	10.5872	31.7536	1.63968e-05	7.87665e-05
Tb927.6.2180	3.06249	11.1972	31.9924	1.64346e-05	7.88511e-05
Tb11.v5.0906	3.56064	8.20566	31.8718	1.68276e-05	8.01206e-05
Tb927.8.6710	3.4499	6.4707	31.8524	1.68916e-05	8.02522e-05
Tb927.4.5310	2.91264	9.95906	31.7635	1.70493e-05	8.0878e-05
Tb927.9.400	3.63123	9.47582	31.7862	1.71126e-05	8.1048e-05
Tb927.4.2460	3.60241	10.6737	31.7223	1.73288e-05	8.16636e-05
Tb927.9.16630	2.59286	8.45274	31.4735	1.73355e-05	8.16636e-05
Tb927.10.4870	4.71226	11.161	31.6493	1.75798e-05	8.22506e-05
Tb11.v5.0865	2.85007	6.26216	31.3823	1.76539e-05	8.24319e-05
Tb927.11.6850	3.15472	6.19991	31.5609	1.76842e-05	8.25073e-05
Tb927.11.18960	2.33915	6.77578	31.2406	1.81616e-05	8.43305e-05
Tb927.9.4350	2.86077	11.71	31.3082	1.8203e-05	8.44889e-05
Tb927.8.7420	3.64227	9.34534	31.4554	1.82658e-05	8.46125e-05
Tb927.4.2870	3.10644	8.23845	31.3475	1.86602e-05	8.58941e-05
Tb927.10.6820	2.84605	7.65328	31.2848	1.86709e-05	8.59099e-05
Tb11.v5.0696	3.8267	9.32281	31.3098	1.88002e-05	8.63046e-05
Tb927.10.12580	3.40194	8.05932	31.2911	1.88701e-05	8.65532e-05
Tb927.1.240	2.2484	9.54997	31.011	1.90184e-05	8.7027e-05
Tb10.v4.0044	3.34552	6.76825	31.2233	1.91258e-05	8.72808e-05
Tb11.02.5390b	3.45441	7.46914	31.2016	1.92086e-05	8.75899e-05
Tb927.5.3130	2.86339	8.18994	31.1914	1.92475e-05	8.76647e-05
Tb927.9.1570	3.13876	9.43032	31.0656	1.9736e-05	8.9219e-05
Tb927.3.2940	2.94378	9.45877	30.9466	2.02102e-05	9.04272e-05
Tb927.11.3200	4.53359	8.43104	30.9383	2.02441e-05	9.05371e-05
Tb927.4.5760	3.50215	9.94916	30.9281	2.02853e-05	9.0591e-05
Tb927.2.980	2.35849	10.1344	30.6896	2.02934e-05	9.0591e-05
Tb927.8.5810	3.60166	6.11347	30.9091	2.03627e-05	9.07589e-05
Tb927.11.1640	2.90514	6.36982	30.5642	2.08332e-05	9.20188e-05
Tb927.4.1520	6.84216	11.2397	30.7446	2.1045e-05	9.25592e-05
Tb927.11.3510	2.84761	6.64971	30.5506	2.10513e-05	9.25592e-05
Tb11.01.6241	3.31129	5.00345	30.503	2.10768e-05	9.26017e-05
Tb11.v5.0750	3.90467	7.89629	30.7005	2.1232e-05	9.29627e-05
Tb927.11.7180	4.64726	9.08893	30.6865	2.12917e-05	9.30904e-05
Tb11.02.5390	3.55296	7.43422	30.6657	2.13811e-05	9.34112e-05
Tb927.11.1190	3.15052	5.40536	30.3412	2.17829e-05	9.47769e-05
Tb927.11.12200	4.08348	6.89139	30.5649	2.18191e-05	9.48408e-05
Tb927.10.13240	2.78175	7.79915	30.4708	2.18862e-05	9.49784e-05
Tb927.3.1230	3.1293	7.7263	30.5278	2.19829e-05	9.52919e-05
Tb927.10.2270	3.94478	11.6155	30.5111	2.2057e-05	9.54548e-05
Tb927.5.1790	2.56526	8.46386	30.254	2.21742e-05	9.58365e-05
Tb927.2.4610	2.96426	8.76674	30.4771	2.22087e-05	9.5844e-05
Tb927.4.840	2.7159	7.1947	30.2078	2.24773e-05	9.65035e-05
Tb927.11.19790	2.36627	8.84306	30.1452	2.26737e-05	9.69953e-05
Tb927.11.8960	3.27377	9.05177	30.342	2.28234e-05	9.75593e-05
Tb927.2.6130	3.67578	10.7049	30.3194	2.29281e-05	9.78279e-05
Tb927.9.16940	2.55109	6.79958	30.0862	2.29497e-05	9.78493e-05
Tb927.7.2390	3.08833	6.17422	30.209	2.32131e-05	9.87191e-05
Tb11.v4.0039	2.34219	7.21509	30.0161	2.32823e-05	9.89055e-05
Tb927.10.7040	3.54737	9.78759	30.2156	2.34159e-05	9.92562e-05
Tb927.5.5190	2.79542	5.59621	29.9699	2.35046e-05	9.95236e-05
Tb927.10.16020	3.89167	7.01807	30.1105	2.39213e-05	0.000100559
Tb927.11.18460	2.20874	6.52456	29.8795	2.3946e-05	0.000100597
Tb11.v5.0264	4.5329	7.84326	30.0505	2.4215e-05	0.000101465
Tb927.8.2420	3.92339	10.5087	29.9618	2.46566e-05	0.000102689
Tb927.11.19130	3.42163	6.64821	29.9429	2.47519e-05	0.000102962
Tb927.1.110	2.84004	7.61299	29.8745	2.51e-05	0.000103726
Tb11.01.6240	3.20037	5.00615	29.6476	2.51204e-05	0.000103733
Tb927.11.3980	2.44865	7.21634	29.6406	2.51569e-05	0.000103847
Tb927.7.2250	2.70387	10.3913	29.6286	2.53893e-05	0.000104584
Tb927.3.950	3.08098	7.82545	29.7511	2.5742e-05	0.000105664
Tb927.10.14680	3.13937	7.11917	29.6891	2.60716e-05	0.000106631
Tb927.10.7510	3.00177	6.39106	29.5969	2.6498e-05	0.000107941
Tb11.01.6250	3.20517	10.2903	29.4987	2.71125e-05	0.000109595
Tb927.10.3820	3.66256	9.55609	29.4057	2.76372e-05	0.000111101
Tb927.9.7260	3.06808	5.70539	29.1212	2.80524e-05	0.000112229
Tb927.2.3080	3.34795	9.10358	29.316	2.81543e-05	0.000112521
Tb927.9.180	2.41484	7.56478	29.0925	2.81992e-05	0.000112623
Tb11.v5.0784	2.36328	7.09573	29.0714	2.83237e-05	0.000112812
Tb927.8.4200	3.56679	11.8732	29.275	2.83941e-05	0.000112938
Tb927.9.4050	2.41514	8.79478	28.8905	2.94206e-05	0.000115682
Tb927.10.6810	2.92965	8.20237	28.9796	3.01903e-05	0.000117717
Tb11.v5.0751	3.44156	8.27432	28.951	3.0371e-05	0.000118263
Tb927.11.8700	3.32984	6.41938	28.9473	3.03944e-05	0.000118315
Tb11.v5.0317	2.62838	5.68446	28.6928	3.06729e-05	0.000118845
Tb927.9.5520	2.62136	8.84766	28.6736	3.10392e-05	0.000119787
Tb11.0230	3.34774	6.63789	28.8067	3.13001e-05	0.000120555
Tb927.5.4310	2.40124	7.21747	28.5418	3.16688e-05	0.000121534
Tb927.10.10280	2.43539	7.74057	28.5212	3.18072e-05	0.000121945
Tb11.v5.0825	2.23338	6.69859	28.5182	3.18278e-05	0.000121984
Tb927.3.4610	3.00462	10.0633	28.7132	3.19184e-05	0.000122161
Tb927.2.4670	3.23332	7.86712	28.6856	3.21034e-05	0.000122598
Tb927.7.1560	2.94233	8.26723	28.6731	3.21877e-05	0.000122759
Tb927.4.4640	3.71921	7.89971	28.6175	3.25659e-05	0.000123878
Tb927.5.2400	3.14921	12.7913	28.609	3.26238e-05	0.000124017
Tb927.9.16610	2.265	8.55636	28.3986	3.26463e-05	0.000124059
Tb927.3.2650	2.22275	9.16183	28.3972	3.26562e-05	0.000124059
Tb927.7.3160	2.78731	10.7282	28.5598	3.29624e-05	0.000124655
Tb927.9.220	3.24758	10.0539	28.4778	3.35363e-05	0.000126212
Tb11.v5.0677	2.96273	8.38068	28.4664	3.3617e-05	0.000126394
Tb927.8.1670	3.26213	12.1738	28.4303	3.38736e-05	0.000127203
Tb927.5.3090	4.27183	11.253	28.348	3.44667e-05	0.000128759
Tb927.11.340	2.72558	7.55425	28.324	3.45639e-05	0.00012904
Tb11.v5.0465	2.41227	9.70549	28.1219	3.46307e-05	0.000129207
Tb927.5.1280	3.68477	5.96065	28.2957	3.48503e-05	0.000129818
Tb927.3.4950	3.54195	9.86489	28.2912	3.48833e-05	0.000129818
Tb927.3.180	3.29891	8.56171	28.2971	3.48396e-05	0.000129818
Tb927.11.4760	2.77733	8.57181	28.2788	3.49747e-05	0.000130075
Tb11.v5.0651	3.55265	8.1795	28.2256	3.53704e-05	0.000131087
Tb927.4.4630	3.85705	7.87998	28.192	3.56233e-05	0.000131857
Tb11.v5.0577	2.78796	8.60124	28.1607	3.58605e-05	0.000132324
Tb927.8.5820	2.81456	6.13977	27.9151	3.62009e-05	0.000133277
Tb927.9.12030	3.31997	6.37321	28.1136	3.62211e-05	0.000133309
Tb927.6.2380	2.72489	6.75276	27.9827	3.64338e-05	0.000133839
Tb927.10.15970	3.21035	7.33648	27.9762	3.72946e-05	0.000136268
Tb927.9.4760	4.36426	9.16702	27.9127	3.78023e-05	0.000137568
Tb927.5.610	2.93088	11.5602	27.8983	3.7919e-05	0.000137778
Tb927.11.6460	3.44348	8.01221	27.8949	3.79458e-05	0.00013779
Tb927.9.15380	2.46641	6.78842	27.6969	3.79426e-05	0.00013779
Tb927.9.7290	3.84087	9.16259	27.8702	3.81466e-05	0.000138218
Tb927.11.15810	3.6235	7.40794	27.8567	3.82565e-05	0.000138495
Tb927.10.5500	3.69511	12.5828	27.8397	3.83955e-05	0.000138861
Tb927.6.2090	3.79319	8.78749	27.8261	3.85076e-05	0.000139137
Tb927.10.3130	2.64928	7.17493	27.7222	3.85235e-05	0.000139152
Tb927.4.620	3.51441	11.5049	27.8102	3.86383e-05	0.000139394
Tb927.11.11990	2.66181	9.38679	27.7464	3.86652e-05	0.000139417
Tb927.2.5240	4.92743	9.70871	27.7998	3.87247e-05	0.000139576
Tb927.10.3390	5.60711	11.9484	27.7704	3.89685e-05	0.000140282
Tb927.3.1630	3.01876	12.3695	27.7154	3.94301e-05	0.000141638
Tb927.11.15620	3.18601	8.07855	27.6971	3.9585e-05	0.000141993
Tb927.11.12860	3.77714	10.4667	27.6701	3.98148e-05	0.000142625
Tb927.6.2050	4.55177	10.4431	27.6077	4.03513e-05	0.000143797
Tb927.8.4100	2.342	8.16548	27.4093	4.03809e-05	0.000143799
Tb927.3.2240	4.15542	7.21444	27.5643	4.0729e-05	0.000144793
Tb927.8.4000	2.25584	8.20576	27.358	4.08346e-05	0.000145058
Tb11.v5.0327	2.6145	7.26118	27.4031	4.1086e-05	0.000145748
Tb11.NT.158:ncRNA	3.02477	5.30889	27.2875	4.14661e-05	0.000146784
Tb11.v5.0451	2.74002	9.77724	27.4071	4.2131e-05	0.000148463
Tb11.1750	2.06583	9.09663	27.1801	4.24485e-05	0.000149401
Tb11.0210	2.81616	5.675	27.134	4.28783e-05	0.000150687
Tb927.9.2730	2.54146	8.98979	27.1373	4.31092e-05	0.000151316
Tb11.v5.0568	2.08336	9.94923	27.0954	4.32418e-05	0.000151554
Tb927.2.3270	2.3734	9.67474	27.0863	4.33284e-05	0.000151812
Tb927.10.4200	2.68675	6.53655	27.0844	4.36098e-05	0.000152523
Tb10.v4.0158	3.59802	8.75739	27.2436	4.36455e-05	0.000152557
Tb927.7.1390	5.31964	10.6672	27.2333	4.37421e-05	0.000152818
Tb11.v5.0324	2.27857	8.5279	27.0303	4.38633e-05	0.000152997
Tb927.4.2290	3.65462	8.88664	27.2097	4.39664e-05	0.000153266
Tb927.10.16290	2.70078	6.88139	27.0493	4.5362e-05	0.000157379
Tb927.11.15730	2.45625	6.84725	26.8532	4.56019e-05	0.000158117
Tb927.10.16240	2.07997	6.86951	26.8397	4.57378e-05	0.000158494
Tb927.11.470	2.40439	7.44109	26.8336	4.57988e-05	0.000158659
Tb927.4.4140	2.90587	7.5336	26.9782	4.6233e-05	0.000159787
Tb927.9.6370	2.3857	8.56204	26.7617	4.653e-05	0.000160447
Tb927.4.170	4.32944	12.1045	26.9469	4.65497e-05	0.000160451
Tb927.2.100	3.28003	10.6491	26.9248	4.67738e-05	0.000160921
Tb927.9.860	2.12401	8.35223	26.7229	4.69299e-05	0.000161285
Tb927.9.16750	3.2359	9.74896	26.8671	4.73659e-05	0.000162544
Tb11.v5.0610	2.89465	8.16209	26.8552	4.74897e-05	0.000162826
Tb927.3.2620	3.06387	9.36677	26.8115	4.7945e-05	0.000164098
Tb09.v4.0177	4.59535	9.2438	26.804	4.80231e-05	0.000164221
Tb11.v5.0304	3.11405	8.50449	26.7831	4.82433e-05	0.000164636
Tb927.8.5930	2.41374	6.63631	26.5919	4.83087e-05	0.000164763
Tb927.1.2990	3.35978	8.20808	26.7256	4.88539e-05	0.000165944
Tb927.5.420	3.92363	7.39023	26.7204	4.89094e-05	0.000166084
Tb927.8.4050	2.18752	8.22112	26.5187	4.90984e-05	0.000166455
Tb927.4.5340	3.42673	9.56797	26.694	4.91939e-05	0.000166614
Tb927.10.12640	2.81998	7.46331	26.6609	4.95516e-05	0.000167486
Tb11.v5.0783	2.33292	9.1978	26.4624	4.97148e-05	0.000167989
Tb927.10.4370	3.5024	6.87629	26.6308	4.98803e-05	0.000168298
Tb927.5.1180	2.72149	8.68626	26.6065	5.0147e-05	0.000168863
tmp.1.100:rRNA	2.1763	10.1975	26.414	5.02528e-05	0.000169064
Tb927.11.4650	2.89174	9.16107	26.5855	5.0378e-05	0.00016925
Tb927.9.12300	2.80841	11.1389	26.5674	5.0579e-05	0.000169779
Tb927.8.2810	2.72703	8.6663	26.5569	5.06955e-05	0.000170023
tmp.1.60:rRNA	2.40302	6.64892	26.3559	5.09051e-05	0.000170628
Tb09.v4.0072	2.80097	7.0783	26.532	5.09737e-05	0.000170809
Tb927.9.3930	2.26476	7.80155	26.3455	5.10238e-05	0.000170928
Tb927.5.3590	3.82362	8.70009	26.4785	5.15779e-05	0.000172537
Tb927.6.2080	3.91584	8.93247	26.4278	5.21575e-05	0.000173978
Tb927.10.6750	2.9598	9.01892	26.4287	5.21467e-05	0.000173978
Tb927.1.300	2.34772	9.31573	26.2239	5.24254e-05	0.000174572
Tb927.8.5280	2.7072	6.71782	26.3768	5.25513e-05	0.000174842
Tb927.10.6130	3.6395	5.41492	26.3908	5.25847e-05	0.000174853
Tb927.11.18120	3.44731	7.70878	26.3794	5.27166e-05	0.000175092
Tb927.7.580	2.86776	8.72248	26.3218	5.33911e-05	0.000176663
Tb11.v5.0525	2.37255	7.16786	26.1413	5.34013e-05	0.000176663
Tb927.10.9400	3.12282	7.38744	26.3015	5.36314e-05	0.000177324
Tb927.7.330	2.80781	7.92366	26.2831	5.38501e-05	0.000177745
Tb927.4.240	3.99099	9.75393	26.2766	5.39284e-05	0.000177953
Tb11.v5.0205	3.61913	5.39608	26.2471	5.42815e-05	0.000178664
Tb927.8.7100	3.09546	8.74959	26.2314	5.44694e-05	0.000179131
Tb927.9.12700	3.77569	12.1868	26.1394	5.55921e-05	0.000182259
Tb927.11.12830	2.89511	7.48407	26.1342	5.56559e-05	0.000182416
Tb09.v4.0079	2.30876	7.08356	25.8805	5.66179e-05	0.00018474
Tb927.7.1630	3.10267	8.51115	26.0334	5.69164e-05	0.00018525
Tb927.1.290	3.02116	10.5328	25.9937	5.74224e-05	0.000186635
Tb09.v4.0137	3.60022	10.7636	25.9897	5.74733e-05	0.000186687
Tb927.9.7850	3.34949	8.84068	25.9124	5.84712e-05	0.000189201
Tb927.10.15930	2.78219	8.66187	25.9009	5.86213e-05	0.000189582
Tb927.6.1890	3.88955	13.8848	25.8852	5.88277e-05	0.000190039
Tb09.v4.0143	2.41948	7.64957	25.7053	5.88974e-05	0.000190211
Tb927.7.4720	4.52753	5.45632	25.8324	5.95252e-05	0.000191631
Tb927.8.5780	3.45719	9.00463	25.7759	6.0282e-05	0.000193559
Tb927.4.540	2.93214	6.80565	25.7494	6.0641e-05	0.000194521
Tb927.3.120	2.98487	5.47458	25.5648	6.08885e-05	0.000195097
Tb927.11.18250	3.79938	11.8189	25.7087	6.1196e-05	0.000195794
Tb11.v5.0639	3.7792	8.31246	25.7072	6.12163e-05	0.000195805
Tb927.7.1330	4.2541	8.63929	25.6818	6.15659e-05	0.000196708
Tb927.4.1970	4.2755	9.14292	25.6689	6.17452e-05	0.000197119
Tb927.9.17780	2.29278	7.74858	25.4974	6.17358e-05	0.000197119
Tb927.5.1230	3.56445	8.32319	25.6675	6.17634e-05	0.000197123
Tb927.10.9840	3.26959	9.0544	25.6487	6.20247e-05	0.000197903
Tb927.9.10280	3.41639	11.403	25.6456	6.20677e-05	0.000197932
Tb927.11.3170	2.93427	8.51335	25.6429	6.21056e-05	0.000197999
Tb11.v5.0793	2.41607	6.82186	25.4459	6.24617e-05	0.000198862
Tb927.11.12850	2.72572	7.55612	25.5816	6.29671e-05	0.000200222
Tb927.7.6885:rRNA	2.4435	6.67983	25.3794	6.34143e-05	0.000201237
Tb927.8.2862:tRNA	3.25329	6.07077	25.5476	6.34505e-05	0.000201297
Tb927.9.9370	2.81383	11.1169	25.5042	6.40732e-05	0.000202612
Tb927.4.5420	3.68817	6.38766	25.4482	6.4887e-05	0.000204631
Tb10.v4.0182	3.59271	7.05713	25.4262	6.52099e-05	0.00020528
Tb927.5.1730	2.7277	6.52124	25.4069	6.54936e-05	0.000205794
Tb927.10.7670	3.83373	8.20735	25.3929	6.57015e-05	0.000206253
Tb927.11.2000	3.5473	8.76162	25.3889	6.57599e-05	0.00020627
Tb927.7.3070	3.23582	8.55879	25.39	6.57447e-05	0.00020627
Tb10.v4.0195	2.98496	7.85133	25.3527	6.62998e-05	0.000207629
Tb10.v4.0196	2.19355	10.079	25.1765	6.64177e-05	0.000207883
Tb927.7.2490	2.53975	6.32638	25.1494	6.68304e-05	0.000208787
Tb927.8.4390	2.20286	7.61529	25.1335	6.70734e-05	0.000209322
Tb11.v5.0375	2.17864	8.05198	25.1309	6.71133e-05	0.000209391
Tb10.v4.0032	3.30716	6.91652	25.2788	6.74177e-05	0.00021006
Tb927.4.3380	2.77374	7.99899	25.2757	6.7465e-05	0.000210151
Tb927.11.14595	2.51041	7.76973	25.1874	6.81627e-05	0.000211647
Tb11.v5.0231	2.60211	6.6463	25.141	6.83785e-05	0.000211979
Tb927.4.3040	3.71171	9.0503	25.2106	6.8467e-05	0.000212119
Tb927.4.810	2.77079	6.85513	25.1839	6.88839e-05	0.000213037
Tb927.11.15250	4.25637	6.09773	25.1519	6.93863e-05	0.00021425
Tb927.4.2200	2.57585	11.3701	25.0943	6.96724e-05	0.00021502
Tb927.2.4700	2.413	8.57331	24.9324	7.06194e-05	0.000217368
Tb927.9.17520	2.75969	5.78487	24.9077	7.06401e-05	0.000217374
Tb927.7.5340	3.2137	9.78517	25.0717	7.06619e-05	0.000217384
Tb927.11.14340	3.61763	7.28466	25.0624	7.08108e-05	0.00021767
Tb11.v5.0732	3.38479	9.44433	25.0449	7.10938e-05	0.000218076
Tb927.11.4770	2.29329	10.0004	24.8273	7.19611e-05	0.000220048
Tb927.10.10720	3.82841	10.2822	24.9822	7.21174e-05	0.000220468
Tb927.3.300	3.00774	8.09681	24.9275	7.30215e-05	0.000222823
Tb927.11.14710	2.71466	8.01167	24.9197	7.31529e-05	0.000223049
Tb11.v5.0638	3.33217	11.3615	24.9185	7.3173e-05	0.000223052
Tb927.3.4350	2.81813	8.71684	24.9123	7.32763e-05	0.000223251
Tb927.3.3443:rRNA	2.40844	6.67144	24.7428	7.33776e-05	0.000223443
Tb927.8.590	2.27361	8.57249	24.7435	7.33655e-05	0.000223443
Tb09.v4.0069	3.87262	9.86045	24.8747	7.39085e-05	0.00022465
Tb927.10.4100	3.75463	9.12456	24.8712	7.39675e-05	0.000224769
Tb5.NT.67:ncRNA	3.34247	7.18096	24.8646	7.40789e-05	0.000224875
Tb927.4.2920	2.69514	9.03927	24.8339	7.46009e-05	0.000226224
Tb927.10.7080	2.90558	7.90169	24.8318	7.46368e-05	0.000226274
Tb927.11.15255	3.33591	5.75944	24.8267	7.47238e-05	0.000226479
Tb927.10.6940	2.68108	9.44965	24.8229	7.47878e-05	0.000226614
Tb927.9.12470	4.09215	9.45157	24.8067	7.50662e-05	0.000227281
Tb927.6.650	3.15087	9.05098	24.7657	7.57752e-05	0.00022892
Tb927.4.4100	3.26473	6.74548	24.7637	7.58093e-05	0.000228938
Tb927.10.14490	3.56993	4.17098	24.5927	7.59706e-05	0.000229306
Tb927.9.11510	2.74743	8.41925	24.7459	7.61196e-05	0.000229661
Tb927.5.3670	2.99385	9.15895	24.7381	7.62547e-05	0.000229867
Tb927.10.6680	2.16253	7.39644	24.5588	7.657e-05	0.000230698
Tb927.10.6970	2.68531	9.44443	24.6602	7.76317e-05	0.000233175
Tb927.10.9260	3.07906	5.32196	24.5623	7.76791e-05	0.000233254
Tb927.3.3434:rRNA	2.42729	6.66098	24.4958	7.76981e-05	0.000233254
Tb927.4.5330	2.52425	6.05265	24.4675	7.8211e-05	0.000234366
Tb927.10.8180	2.73653	8.54603	24.6147	7.84475e-05	0.00023484
Tb927.11.7720	4.39185	5.63416	24.5893	7.89072e-05	0.000236095
Tb927.3.4600	4.06659	11.5856	24.4479	8.152e-05	0.000242071
Tb927.2.4870	3.78488	6.07488	24.442	8.16314e-05	0.000242321
Tb11.v5.0720	3.81349	8.10034	24.411	8.2218e-05	0.000243691
Tb927.4.4540	2.92459	7.41158	24.3897	8.26231e-05	0.000244581
Tb927.1.3350	2.8635	7.26578	24.386	8.26954e-05	0.000244733
Tb927.7.3720	2.06597	7.89809	24.2157	8.29404e-05	0.000245272
Tb927.11.8820	2.32042	8.00405	24.1941	8.33615e-05	0.000246272
Tb927.10.6000	3.35045	10.5973	24.3242	8.38863e-05	0.000247568
Tb927.6.4330	3.2065	5.36664	24.2967	8.4422e-05	0.000248834
Tb927.9.6150	3.48326	9.83516	24.2736	8.48743e-05	0.000249726
Tb927.3.5400	2.41386	7.64211	24.1686	8.50256e-05	0.000250108
Tb927.6.130	3.18461	10.535	24.2619	8.51051e-05	0.000250153
Tb927.1.500	1.92995	8.32918	24.0626	8.59695e-05	0.000252059
Tb927.7.5400	4.20991	11.3276	24.2045	8.62461e-05	0.000252743
Tb927.5.4830	3.16855	8.01108	24.1938	8.64617e-05	0.000253248
Tb927.11.1130	2.01086	9.95133	24.0313	8.66039e-05	0.000253474
Tb927.4.5430	3.10531	5.82085	24.1741	8.68572e-05	0.000253782
Tb927.10.8050	2.32314	7.5634	24.0125	8.69875e-05	0.000254065
Tb927.8.7140	4.56183	9.53869	24.138	8.75894e-05	0.000255462
Tb11.v5.1025	3.09196	10.7943	24.1155	8.80496e-05	0.00025674
Tb927.9.3000	3.3824	5.5861	24.1029	8.83094e-05	0.000257433
Tb927.3.570	3.04449	8.42746	24.0933	8.85057e-05	0.000257744
Tb927.3.3425:rRNA	2.40477	6.63078	23.9313	8.86662e-05	0.000257951
Tb927.4.4360	3.03798	13.3232	24.0534	8.93332e-05	0.000259412
Tb927.11.1240	3.66584	7.77325	24.0387	8.96382e-05	0.000260009
Tb927.3.5020	2.95706	7.11696	24.0265	8.98945e-05	0.000260395
Tb927.9.8510	2.2689	7.94242	23.8669	9.00221e-05	0.000260669
Tb927.10.3020	2.34773	8.87555	23.8638	9.02427e-05	0.000261243
Tb927.9.7880	2.52278	6.76183	23.9483	9.04567e-05	0.000261603
Tb927.5.1560	2.27253	9.50829	23.8233	9.09523e-05	0.000262646
Tb11.v5.0715	2.86339	6.58937	23.9317	9.19067e-05	0.00026514
Tb927.5.1980	2.65834	8.51634	23.9297	9.19503e-05	0.0002652
Tb09.v4.0131	2.56671	8.31661	23.8682	9.32819e-05	0.000268312
Tb11.v5.0296	2.30795	9.05507	23.7071	9.34861e-05	0.00026851
Tb927.11.19140	2.10658	6.49349	23.7085	9.34545e-05	0.00026851
Tb11.v5.0467	2.55927	6.38344	23.738	9.37978e-05	0.000269265
Tb927.8.4895	3.46559	6.9902	23.8173	9.44011e-05	0.000270829
Tb927.10.30	3.27599	11.7434	23.8134	9.44876e-05	0.000270979
Tb927.4.4430	2.11143	7.67157	23.6553	9.46398e-05	0.000271215
Tb927.1.275	3.04062	14.4348	23.7815	9.51972e-05	0.000272333
Tb927.6.2200	4.68276	6.71987	23.7555	9.57795e-05	0.000273542
Tb927.6.2990	2.53354	8.33495	23.7518	9.58621e-05	0.000273698
Tb927.4.4070	2.69093	7.94451	23.7453	9.60099e-05	0.000273752
Tb927.6.2360	3.79804	8.69585	23.7192	9.66001e-05	0.000275209
Tb927.11.15330	2.15329	7.5499	23.5641	9.67112e-05	0.000275395
Tb927.2.1510:rRNA	2.39421	7.05984	23.5801	9.7059e-05	0.000276183
Tb927.9.9430	2.62061	6.25746	23.556	9.88645e-05	0.000280624
Tb927.7.6640	2.56176	8.04826	23.5972	9.94134e-05	0.000281852
Tb08.27P2.50	3.03674	5.79919	23.5496	0.000100535	0.00028448
Tb927.2.3660	2.29824	10.6306	23.2054	0.000105355	0.0002959
Tb927.6.5570	1.96318	6.60939	23.2053	0.000105356	0.0002959
Tb11.v5.0353	2.16296	8.53907	23.2036	0.000105399	0.000295948
Tb927.1.60	1.97515	7.86529	23.1962	0.000105588	0.000296409
Tb927.3.3452:rRNA	2.25858	6.72963	23.1933	0.000105661	0.000296542
Tb927.5.1820	2.83084	8.19678	23.3063	0.000106495	0.00029838
Tb927.2.1975:rRNA	2.08573	7.08466	23.0887	0.000108347	0.000302569
Tb11.1770	1.86885	8.99204	23.0684	0.000108879	0.000303821
Tb927.7.7540	2.9534	9.35639	23.1893	0.000109497	0.000305073
Tb927.1.4890	2.45018	8.00255	23.159	0.00011029	0.000306587
Tb927.6.2190	4.85581	6.59095	23.132	0.000111002	0.000308199
Tb11.v5.0894	3.47139	9.11104	23.128	0.000111108	0.000308418
Tb927.2.5970	4.31194	7.01059	23.1142	0.000111476	0.0003091
Tb09.v4.0154	3.53646	6.48561	23.1138	0.000111486	0.0003091
Tb11.v5.0407	3.18739	6.34926	23.1079	0.000111643	0.000309463
Tb927.11.180	4.05952	7.18004	23.0965	0.000111946	0.000310083
Tb927.9.700	3.41792	8.10331	23.0665	0.00011275	0.00031179
Tb927.9.16600	2.66386	5.74068	22.9231	0.000112795	0.000311841
Tb927.8.380	2.64255	7.83937	23.0631	0.000112843	0.000311901
Tb927.8.6000	3.65789	8.80985	23.0383	0.000113514	0.000313237
Tb927.4.4570	2.66599	7.33684	23.019	0.000114037	0.000314308
Tb11.v5.0810	3.17936	9.06161	23.0133	0.000114194	0.000314667
Tb927.4.3780	3.16216	7.14847	22.9609	0.000115633	0.000318106
Tb927.10.4350	2.90843	7.44752	22.9573	0.000115735	0.000318312
Tb927.2.1416:rRNA	2.25404	7.09903	22.7649	0.000117153	0.00032138
Tb927.11.2950	2.32449	7.6052	22.7314	0.000119236	0.000325902
Tb927.9.9380	2.93836	6.78575	22.8277	0.000119387	0.000326206
Tb927.1.4410	3.33271	9.07219	22.7882	0.000120526	0.00032887
Tb11.v5.0823	2.48196	9.75167	22.787	0.000120559	0.00032887
Tb927.6.330	2.18268	7.32257	22.6126	0.000121569	0.000331005
Tb927.2.2130	2.84972	8.02416	22.7476	0.000121709	0.000331232
Tb927.8.6500	2.34792	6.37136	22.608	0.000121704	0.000331232
Tb10.NT.22:ncRNA	2.89148	5.45379	22.6791	0.00012209	0.000331882
Tb927.4.5660	2.21178	6.27707	22.5505	0.000123421	0.00033472
Tb11.v5.0824	2.57376	9.64533	22.6328	0.000125123	0.000338238
Tb927.5.360	2.47217	6.5987	22.5613	0.000125679	0.000339427
Tb927.8.2520	1.93537	7.57709	22.4583	0.000126226	0.000340432
Tb927.1.430	1.94772	8.17422	22.3755	0.000128807	0.000346118
Tb927.11.4860	2.57951	12.0134	22.4875	0.000129598	0.000348157
Tb927.11.11580	4.09502	9.55682	22.4766	0.000129943	0.000349004
Tb927.4.4930	1.89289	7.17081	22.3216	0.000130518	0.000350067
Tb927.10.8070	2.75052	8.14474	22.4551	0.00013062	0.000350259
Tb11.v5.0811	2.92754	8.35815	22.4332	0.000131315	0.000351801
Tb11.v5.0155	3.41725	6.37662	22.3441	0.000134188	0.00035802
Tb927.11.9190	2.90506	12.4117	22.3195	0.000134995	0.000359596
Tb927.8.3410	2.68211	9.38986	22.3204	0.000134964	0.000359596
Tb927.11.8290	3.21747	9.30494	22.3028	0.000135544	0.000360731
Tb927.3.370	2.91317	5.30037	22.2033	0.00013606	0.00036159
Tb927.9.12110	2.53136	8.3606	22.227	0.000138072	0.000365872
Tb11.v5.1000	2.00778	7.76986	22.0765	0.000138624	0.000367087
Tb927.10.2070	3.50014	7.7068	22.2033	0.000138869	0.000367569
Tb927.7.1810	2.33589	6.45101	22.0666	0.000138962	0.000367732
Tb927.9.17930	2.71325	6.74991	22.1828	0.000139566	0.000369079
Tb927.2.220	2.87929	7.82076	22.1695	0.000140021	0.000369946
Tb927.8.8190	2.64821	7.38515	22.1428	0.000140937	0.000372114
Tb927.11.18590	3.47166	7.57621	22.101	0.000142387	0.000375433
Tb927.3.3070	2.36845	8.15984	22.0524	0.000144091	0.000379098
Tb927.4.5410	3.64956	6.47916	22.0472	0.000144274	0.000379466
Tb927.6.170	2.37922	9.65528	22.0321	0.000144527	0.000379961
Tb927.11.1380	2.28705	7.67373	21.9517	0.000144696	0.000380246
Tb927.8.1030	2.43489	6.76893	22.009	0.000145196	0.000381017
Tb927.5.1780	2.67043	9.32866	21.9646	0.000147227	0.000385584
Tb927.5.2890	2.87569	8.19957	21.928	0.000148557	0.000388282
Tb11.v5.0420	3.46338	4.31207	21.7844	0.000149015	0.000389392
Tb927.5.3160	2.07021	9.24254	21.7791	0.000149212	0.000389573
Tb927.11.17680	3.94565	9.14032	21.9019	0.00014951	0.00039025
Tb11.v5.0578	2.45955	6.53139	21.8512	0.0001499	0.000391093
Tb927.7.7520	2.46051	9.90534	21.8816	0.000150261	0.000391686
Tb927.5.1800	2.64274	6.2409	21.8593	0.000151087	0.000393485
Tb927.7.7320	4.03787	10.6051	21.8454	0.000151605	0.000394747
Tb927.10.1350	2.98489	6.93238	21.8332	0.000152061	0.000395672
Tb927.1.30	3.42459	11.0709	21.8014	0.000153258	0.00039852
Tb927.9.8650	3.61708	7.85558	21.7964	0.000153448	0.000398734
Tb927.3.4440	2.58503	11.684	21.763	0.000154717	0.000401598
Tb927.7.2150	2.14621	7.42694	21.6002	0.000156006	0.000403866
Tb927.11.17040	2.44973	7.83783	21.7017	0.000157075	0.000406184
Tb927.7.940	2.57469	6.26831	21.6826	0.00015782	0.000407659
Tb927.10.1670	3.02414	5.11791	21.6184	0.000158647	0.000409251
Tb927.4.2520	2.33876	6.91607	21.5961	0.000159234	0.000410493
Tb927.11.665	2.76179	11.0683	21.5993	0.00016111	0.000414414
Tb927.8.7960	2.30143	8.06728	21.5705	0.000161223	0.000414615
Tb927.4.4040	2.16628	6.03442	21.3223	0.000167252	0.000428139
Tb927.10.6150	2.98616	8.67761	21.4456	0.000167378	0.000428273
Tb927.10.9710	3.74341	8.1608	21.4387	0.000167662	0.000428906
Tb927.11.13130	2.58244	6.63878	21.4298	0.000168035	0.000429767
Tb927.9.2550	3.46996	11.1626	21.3914	0.000169649	0.000432947
Tb927.4.770	3.16853	9.97463	21.3844	0.000169948	0.000433519
Tb927.11.15400	2.85233	8.44953	21.3543	0.000171226	0.000436209
Tb927.11.10500	3.02362	7.69228	21.3448	0.000171634	0.000437057
Tb927.9.6430	2.17479	7.6771	21.1841	0.000173176	0.000440694
Tb927.7.790	2.85268	6.05001	21.2983	0.000173638	0.000441487
Tb927.9.9450	2.72266	8.65432	21.2958	0.000173745	0.000441663
Tb11.v5.0889	2.17058	8.16426	21.152	0.000174585	0.000443313
Tb927.6.1540	2.44711	8.30102	21.2657	0.000175059	0.000444229
Tb927.6.2300	3.8809	10.1414	21.2467	0.00017589	0.000445949
Tb927.5.1940	2.53248	8.3195	21.2204	0.000177051	0.000448504
Tb927.4.2760	2.34821	8.06336	21.2048	0.000177746	0.000450167
Tb11.v5.0450	2.47793	9.32182	21.1983	0.000178034	0.0004507
Tb11.v5.0586	2.60124	5.83622	21.1453	0.000178205	0.000451037
Tb927.10.20	2.09249	8.37713	21.0682	0.000178323	0.00045114
Tb11.v5.0505	2.44505	9.25064	21.1895	0.000178426	0.000451301
Tb927.11.10260	4.03863	9.90418	21.1836	0.00017869	0.000451772
Tb927.7.1650	3.82882	8.00961	21.1769	0.00017899	0.000452433
Tb927.9.16770	2.38027	7.77688	21.1631	0.000179611	0.000453512
Tb11.0370	3.93919	5.63886	21.1175	0.000181676	0.000458134
Tb927.2.5300	2.20444	8.78832	20.9797	0.000183314	0.000461963
Tb927.10.11340	4.6395	8.30883	21.022	0.000186089	0.000467444
Tb927.8.6350	2.97606	8.99436	21.0176	0.000186294	0.000467758
Tb927.7.1850	2.27096	6.36426	20.8555	0.000188211	0.000471456
Tb927.10.13390	3.28927	7.05423	20.9464	0.000189667	0.0004749
Tb927.2.4160	2.44962	6.82099	20.9271	0.000190594	0.000476812
Tb11.v5.0207	2.99744	8.64774	20.9048	0.000191666	0.000478879
Tb927.1.120	2.64363	10.5115	20.8794	0.000192901	0.000480782
Tb927.4.130	3.09774	9.41015	20.8739	0.000193169	0.000481295
Tb927.4.3970	3.56456	10.0287	20.864	0.000193654	0.000481988
Tb927.11.13730	2.96009	7.62333	20.8651	0.000193598	0.000481988
Tb927.9.7700	2.80659	10.0316	20.8448	0.000194594	0.000484019
Tb927.10.2850	3.66721	12.0257	20.8238	0.000195632	0.000485876
Tb927.9.1190	1.91509	7.78865	20.6925	0.000196199	0.000486973
Tb927.9.12500	3.547	9.38153	20.7714	0.000198241	0.000491416
Tb927.4.3320	3.22928	7.09489	20.7706	0.000198284	0.000491418
Tb927.5.1200	5.06954	11.929	20.7677	0.000198429	0.000491672
Tb927.8.1210	2.48633	9.23095	20.7495	0.000199343	0.000493519
Tb927.8.2510	3.25985	6.52539	20.7444	0.000199604	0.000493957
Tb927.9.9400	2.75423	6.42966	20.728	0.000200435	0.000495592
Tb11.v5.0633	2.04198	7.09943	20.5922	0.0002013	0.000497625
Tb927.10.6180	2.83691	6.04275	20.7078	0.000201466	0.000497825
Tb927.10.6720	2.44474	6.23176	20.6356	0.000202632	0.000500177
Tb927.4.1460	2.65445	8.49944	20.6514	0.000204369	0.000503631
Tb927.9.15780	2.81117	7.50423	20.6314	0.000205412	0.000505757
Tb2.NT.1:ncRNA	3.84236	8.95023	20.5982	0.000207153	0.000509185
Tb927.7.2690	2.61512	5.7366	20.5704	0.000207068	0.000509185
Tb927.10.15890	3.10687	5.42111	20.5532	0.00020954	0.000514007
Tb927.10.5060	3.05207	6.37465	20.552	0.000209603	0.000514015
Tb927.4.710	2.74929	5.11853	20.4067	0.000211123	0.000517093
Tb927.5.1450	3.30008	9.61185	20.4769	0.000213658	0.000522423
Tb927.10.7070	3.27515	8.16851	20.4216	0.000216696	0.000528967
Tb11.v5.0493	2.89239	9.10165	20.3882	0.000218552	0.00053283
Tb927.9.1850	2.78883	5.9022	20.3894	0.000218486	0.00053283
Tb927.9.6310	3.77143	9.05863	20.3849	0.00021874	0.000533175
Tb927.10.10650	3.74699	7.50037	20.3793	0.000219054	0.000533829
Tb927.4.4490	2.89409	7.72276	20.3625	0.000219998	0.000535794
Tb927.10.3800	3.00263	9.19267	20.3358	0.000221505	0.000538792
Tb927.9.13470	2.70981	6.209	20.3156	0.000222655	0.00054125
Tb927.3.2180	3.12728	7.04333	20.2704	0.000225254	0.000546728
Tb11.v5.0512	1.96377	8.24827	20.1498	0.000225615	0.000547307
Tb927.3.4830	4.18261	11.3582	20.2599	0.000225863	0.000547745
Tb927.10.1110	3.90867	10.8253	20.2155	0.000228454	0.000553273
Tb927.11.13370	3.75043	6.86317	20.194	0.000229716	0.000555954
Tb927.9.5300	2.39212	7.65079	20.1957	0.000229618	0.000555954
Tb09.v4.0138	2.93259	4.25924	20.0736	0.000230119	0.000556499
Tb927.3.210	2.02588	8.01173	20.0144	0.00023369	0.000563383
Tb927.8.5960	3.20561	6.96926	20.1172	0.000234307	0.000564638
Tb927.8.2861:ncRNA	2.62165	6.11364	20.0781	0.000236677	0.00056988
Tb927.11.9960	2.53209	5.41166	19.9558	0.000237282	0.000571101
Tb927.1.2110	2.17348	7.44551	19.9693	0.000238377	0.00057325
Tb927.2.4760	2.09558	7.94795	19.9336	0.000238659	0.000573587
Tb11.v5.0349	2.45221	9.74214	20.0419	0.000238899	0.000573949
Tb927.9.7860	2.42672	7.25917	20.0176	0.000240406	0.000576835
Tb927.11.11810	2.46428	9.29113	19.9884	0.000242226	0.000580369
Tb927.10.6730	2.36203	6.25044	19.8982	0.000243167	0.000582384
Tb927.4.4060	3.9553	8.32553	19.9473	0.000244821	0.000585865
Tb927.9.18140	1.85272	12.9577	19.8324	0.000245049	0.000586169
Tb927.5.390	2.22825	5.93268	19.824	0.000245589	0.000587102
Tb11.v5.0416	1.78453	7.91726	19.7595	0.000249769	0.000596239
Tb927.10.4750	2.66419	7.8048	19.863	0.000250229	0.000597094
Tb927.8.2480	2.3345	6.15057	19.7491	0.000250573	0.000597548
Tb927.4.1250	2.27265	8.94311	19.8411	0.000251653	0.000599877
Tb927.10.13590	3.48788	12.8108	19.8363	0.00025197	0.000600389
Tb927.9.17910	3.20518	6.04937	19.8348	0.000252063	0.000600488
Tb927.4.1940	3.47606	8.23985	19.8206	0.000252997	0.000601855
Tb927.10.15940	2.80993	8.28968	19.8045	0.000254058	0.000603885
Tb11.v5.0341	2.42876	6.96215	19.8011	0.000254283	0.000604296
Tb927.2.1350	2.59052	7.85698	19.7922	0.000254873	0.000605208
Tb927.2.4590	3.61179	9.50094	19.7844	0.000255391	0.000606222
Tb927.9.1680	4.22548	7.47923	19.7533	0.000257462	0.000610237
Tb927.10.7930	4.17144	11.7061	19.7471	0.00025788	0.000611104
Tb11.v5.0388	2.84161	4.41227	19.6333	0.000258179	0.000611689
Tb927.8.5850	2.08762	10.9408	19.6214	0.000258991	0.000613114
Tb927.4.720	2.45649	5.22383	19.6068	0.000259988	0.000615125
Tb927.11.7890	2.43745	6.30202	19.7161	0.000259968	0.000615125
Tb927.10.10380	2.82195	7.59587	19.6949	0.00026141	0.00061809
Tb927.10.4090	2.87116	4.76302	19.5752	0.000262157	0.00061923
Tb927.3.5800	4.00067	4.9821	19.6772	0.000262618	0.000620192
Tb927.10.11960	2.38092	8.48426	19.6676	0.000263277	0.000621498
Tb927.8.2670	2.61228	7.47031	19.6622	0.000263649	0.000622124
Tb927.9.9740	2.97814	10.4784	19.647	0.000264697	0.000624346
Tb927.5.1170	3.60817	4.05327	19.5363	0.000265346	0.00062575
Tb927.9.10710	3.49326	8.47377	19.6204	0.000266546	0.000628326
Tb08.27P2.630	2.09481	6.79747	19.5125	0.000266525	0.000628326
Tb927.2.5290	2.04645	8.79678	19.4795	0.000268856	0.000632367
Tb927.11.8810	3.81952	8.48819	19.5855	0.000268988	0.00063255
Tb927.9.10830	2.34945	7.03943	19.5734	0.000269838	0.000634038
Tb927.10.15720	3.29785	8.26305	19.5599	0.000270796	0.000635393
Tb927.3.2250	3.54714	6.97438	19.5428	0.000272007	0.000637468
Tb927.7.6060	2.75829	7.58987	19.5258	0.000273218	0.000639647
Tb927.2.6240	1.74438	8.5482	19.3854	0.000275631	0.000644409
Tb927.2.540	2.67234	7.88979	19.4797	0.000276541	0.000646406
Tb927_09_v4.snoRNA.0113:snoRNA	2.90465	5.90081	19.4624	0.000277803	0.000648836
Tb927.11.13090	2.77826	5.59738	19.4463	0.000278974	0.000650921
Tb927.10.12280	2.45608	6.89978	19.4436	0.000279173	0.000651255
Tb11.v5.0815	3.29308	11.0755	19.4375	0.000279618	0.000651902
Tb927.4.3870	2.12312	7.98264	19.3617	0.000280236	0.000653044
Tb927.9.8580	3.61967	6.5955	19.4219	0.000280772	0.00065407
Tb927.5.2130	2.564	6.78906	19.397	0.000282614	0.000657685
Tb11.1751	1.71578	10.2696	19.2528	0.000285496	0.000663223
Tb927.7.2470	2.7005	8.84654	19.336	0.000287186	0.000666885
Tb927.11.16690	2.7307	6.4427	19.3325	0.000287447	0.000667357
Tb927.11.13125	2.81499	6.25473	19.3069	0.000289397	0.000671351
Tb927.2.5830	2.71337	11.9917	19.2909	0.000290619	0.000673651
Tb927.8.4170	2.70328	8.39813	19.2668	0.000292471	0.000677002
Tb11.v5.0288	1.78434	7.9373	19.1542	0.000293077	0.000678137
Tb09.v4.0109	3.02083	8.54542	19.255	0.000293384	0.000678712
Tb927.6.5110	3.353	8.74526	19.2443	0.000294214	0.000680363
Tb927.1.1910	2.52577	7.2743	19.2276	0.000295513	0.000683097
Tb927.9.8370	2.96526	8.29696	19.2115	0.000296774	0.000685875
Tb927.4.4410	2.44775	8.15918	19.2101	0.000296883	0.000685992
Tb927.11.2070	3.81807	6.57636	19.1926	0.000298254	0.000688341
Tb927.3.2690	2.30934	9.09363	19.1852	0.000298843	0.000689292
Tb11.0810	2.03947	9.91344	19.0707	0.000299683	0.000690999
Tb927.11.1460	1.97895	7.58317	19.0697	0.00029976	0.000690999
Tb927.11.14450	2.09194	6.98381	19.0669	0.000299985	0.000691381
Tb927.9.4840	2.35038	7.28652	19.1638	0.000300537	0.000692516
Tb927.10.13350	4.54066	9.95625	19.1539	0.000301326	0.000694198
Tb927.3.1180	2.07203	6.86588	19.0417	0.000302012	0.00069564
Tb927.8.1160	2.54149	6.63818	19.1048	0.000305267	0.000702583
Tb927.10.2570	2.3383	7.08682	19.0944	0.000306107	0.000704101
Tb927.9.15790	2.40543	7.2815	19.085	0.000306875	0.000705728
Tb10.v4.0250	2.6644	7.29534	19.0751	0.000307682	0.000707305
Tb927.1.3170	3.63247	9.08332	19.0524	0.000309537	0.000711011
Tb927.10.7750	2.81623	8.49576	19.038	0.000310728	0.000713465
Tb927.10.210	3.13733	8.95382	18.9755	0.000315929	0.000723982
Tb927.7.1980	2.39958	7.37668	18.9693	0.00031645	0.00072475
Tb927.2.5310	2.05949	8.79724	18.8614	0.000317023	0.00072592
Tb927.10.11510	4.37238	11.8195	18.9372	0.000319165	0.000730539
Tb10.v4.0194	2.72241	6.86578	18.9358	0.00031928	0.000730659
Tb927.2.6270	3.05056	8.61567	18.9247	0.000320227	0.000732395
Tb11.v5.0988	2.8091	6.91068	18.8965	0.000322648	0.000737066
Tb927.6.1340	4.03207	7.99659	18.89	0.000323208	0.000738056
Tb927.10.4900	2.28892	11.9284	18.8376	0.000327755	0.000747417
Tb927.8.3620	2.23849	8.06261	18.8362	0.000327878	0.000747552
Tb927.5.2910	3.69481	5.94719	18.7974	0.000331293	0.000754263
Tb927.4.2800	1.80801	6.60062	18.6914	0.000331801	0.000755168
Tb927.9.8180	2.99231	8.4471	18.7898	0.000331962	0.000755389
Tb11.v4.0044	1.91514	8.39923	18.6134	0.000338866	0.000768105
Tb927.10.14430	3.71311	9.75201	18.7044	0.000339645	0.000769571
Tb927.9.13130	3.06406	8.66017	18.6953	0.000340469	0.000770989
Tb927.9.11500	1.94177	8.38736	18.5904	0.000340974	0.000771984
Tb927.5.2690	4.54925	9.94404	18.6779	0.000342066	0.000774306
Tb09.v4.0117	2.11905	5.75883	18.5454	0.000345159	0.000780098
Tb927.5.4810	2.19605	6.21498	18.5085	0.000348632	0.000786426
Tb11.v5.0816	3.44792	11.0461	18.6049	0.000348834	0.000786729
Tb09.v4.0057	3.15655	4.57768	18.5538	0.000350258	0.000789361
Tb927.9.16170	3.19404	6.93797	18.5574	0.000353313	0.000795216
Tb09.v4.0056	2.16432	5.62065	18.459	0.000353346	0.000795216
Tb927.5.2420	3.04221	8.38621	18.5524	0.000353792	0.000795913
Tb927.10.8660	3.12132	5.02008	18.5412	0.000354864	0.000797556
Tb927.6.1330	3.94819	9.0727	18.5246	0.000356451	0.000800815
Tb927.11.5020	2.39989	8.01234	18.523	0.000356602	0.000800992
Tb927.10.9530	2.27678	6.6956	18.4723	0.000361509	0.000810307
Tb927.11.5890	2.19886	5.1097	18.3736	0.000361645	0.000810456
Tb927.10.550	4.02084	6.69504	18.4656	0.000362165	0.000811312
Tb927.2.2180	3.75078	9.83067	18.4605	0.00036266	0.000812265
Tb927.9.3800	3.5584	9.30215	18.4459	0.000364095	0.000814852
Tb09.v4.0089	2.65219	7.01507	18.437	0.000364969	0.000816182
Tb927.7.110	2.23957	6.47494	18.3753	0.000367585	0.000821119
Tb11.v5.0376	1.90913	6.86743	18.3137	0.000367598	0.000821119
Tb927.10.2160	1.96574	7.81305	18.3126	0.000367708	0.000821163
Tb11.v5.0129	1.8264	7.63678	18.3016	0.000368815	0.000823042
Tb927.7.6070	1.98121	9.55396	18.2753	0.000371465	0.000828015
Tb927.4.4370	3.76345	8.90676	18.368	0.000371843	0.0008287
Tb927.9.5040	3.59182	11.4219	18.3515	0.000373504	0.000831765
Tb927.5.2290	1.90896	7.37073	18.2355	0.000375528	0.000835318
Tb927.4.3940	2.45754	8.02205	18.3174	0.000376968	0.000838043
Tb927.10.14880	2.47259	6.70786	18.3014	0.000378609	0.000840888
Tb927.7.4920	3.02347	5.7482	18.2936	0.000379407	0.00084203
Tb11.0240	1.73352	6.23215	18.1991	0.000379287	0.00084203
Tb927.1.1540	4.36128	11.0203	18.2914	0.000379638	0.000842374
Tb927.10.4060	3.90434	8.75834	18.2785	0.000380969	0.000845165
Tb927.9.16200	3.88703	7.86275	18.2774	0.000381081	0.000845254
Tb927.10.7810	2.07687	7.48479	18.2064	0.000382289	0.00084729
Tb11.v5.0698	3.81633	8.61875	18.2422	0.000384743	0.000852083
Tb927.11.20040	2.57797	5.73987	18.2373	0.000385247	0.000853036
Tb927.5.5690	3.4246	5.13495	18.228	0.000386222	0.000855034
Tb927.10.14610	3.7803	10.2973	18.1566	0.0003938	0.000870161
Tb927.4.160	1.85434	7.97344	18.0564	0.000394414	0.000871353
Tb927.10.3770	3.71114	6.7834	18.1478	0.000394735	0.000871732
Tb927.4.1180	2.6725	4.84792	18.0325	0.000397022	0.000875789
Tb927.9.7040	2.46569	6.9987	18.1242	0.000397291	0.000876215
Tb927.9.5100	3.85011	11.498	18.1161	0.000398167	0.000877487
Tb927.9.3780	3.16335	7.36062	18.1172	0.000398049	0.000877487
Tb927.1.420	2.71795	8.01044	18.1181	0.000397944	0.000877487
Tb927.5.4590	2.0606	6.00776	17.988	0.000401905	0.000884721
Tb927.3.3360	2.64464	5.9994	18.0469	0.000405746	0.000892341
Tb11.v5.0472	2.16669	9.93506	18.0181	0.00040895	0.000898874
Tb927.7.6290	2.65098	7.20963	17.9736	0.000413965	0.000909041
Tb927.10.1800	3.00651	6.42807	17.9538	0.000416217	0.0009133
Tb927.9.1670	2.75322	9.05912	17.9276	0.000419214	0.000918841
Tb927.1.370	1.97673	8.66797	17.8161	0.000421432	0.000922662
Tb927.10.4790	2.51285	6.68513	17.8993	0.000422471	0.000924764
Tb927.2.1250	3.91828	8.9846	17.8795	0.000424772	0.000928929
Tb927.9.1140	2.90811	7.54089	17.8249	0.000431188	0.000941728
Tb927.8.2930	2.73318	6.11504	17.7967	0.000434543	0.00094796
Tb927.10.6690	1.98929	6.58813	17.698	0.000435448	0.000949611
Tb927.9.12310	4.15576	12.7222	17.7866	0.000435754	0.000949745
Tb11.v5.0425	2.26679	6.66108	17.753	0.000439809	0.000957867
Tb927.5.160	2.52728	8.48395	17.7404	0.000441329	0.000960462
Tb927.10.3700	2.02218	6.61999	17.6448	0.000441935	0.000961423
Tb927.11.5160	2.28428	6.79204	17.719	0.000443941	0.000965151
Tb927.11.18500	1.67066	6.27572	17.6282	0.000443979	0.000965151
Tb927.8.2940	2.84161	6.08255	17.7136	0.000444602	0.000966145
Tb927.11.4910	2.98485	7.90365	17.7053	0.000445623	0.000967643
Tb11.1560	1.68692	7.11847	17.5698	0.000451264	0.000978982
Tb927.10.13580	2.35232	6.1033	17.6561	0.00045171	0.000979767
Tb927.9.17550	1.73965	7.825	17.5642	0.000451968	0.000980146
Tb927.3.4040	2.01012	7.95547	17.5741	0.000454069	0.000984337
Tb11.v5.0556	1.97206	8.50306	17.5322	0.000456013	0.000988183
Tb927.9.4920	2.82839	6.4644	17.618	0.000456495	0.00098886
Tb11.v5.0987	2.70285	6.76006	17.6034	0.00045834	0.000992306
Tb11.v5.0555	1.86808	8.37678	17.4993	0.000460224	0.000995829
Tb927.11.13500	2.00805	9.85002	17.5027	0.000460958	0.000997048
Tb11.v5.0423	2.90492	7.01308	17.5806	0.000461237	0.000997467
Tb11.v5.0560	1.73471	7.44422	17.4863	0.000461889	0.000998345
Tb927.8.2910	2.67318	6.10387	17.5743	0.000462046	0.000998478
Tb927.5.700	1.83542	6.29165	17.4748	0.000463378	0.00100099
Tb927.11.13140	2.73186	6.36274	17.5472	0.00046553	0.00100489
Tb927.7.5470	2.34152	5.78033	17.4897	0.000466722	0.00100722
Tb927.10.7800	2.14135	7.30361	17.5371	0.000466827	0.00100722
Tb927.6.2850	1.82564	7.23684	17.4345	0.000468627	0.00101046
tmp.1.10:rRNA	2.03	7.86872	17.4782	0.000469211	0.00101131
Tb11.v5.0374	1.66893	10.8712	17.3905	0.000474429	0.00102165
Tb927.10.5260	2.68882	6.71979	17.4647	0.000476307	0.0010255
Tb927.5.3370	3.93332	7.41289	17.4436	0.000479098	0.00103132
Tb927.10.7990	2.74632	6.94857	17.4158	0.000482819	0.00103822
Tb927.11.19110	2.42785	4.87406	17.329	0.000482687	0.00103822
Tb927.11.10670	2.10018	7.37189	17.4143	0.000483016	0.00103825
Tb11.v5.0599	2.92228	5.63848	17.4055	0.000484205	0.00104059
Tb927.8.980	2.52763	7.42858	17.3886	0.000486482	0.0010449
Tb927.5.2280	2.35997	8.31883	17.3864	0.00048679	0.00104518
Tb927.8.7650	2.76896	5.56768	17.3792	0.000487766	0.00104689
Tb10.v4.0211	2.38683	5.35806	17.284	0.000488822	0.00104896
Tb927.9.3770	3.8329	6.27104	17.3681	0.000489273	0.00104974
Tb927.3.2080	2.6778	6.88705	17.363	0.000489962	0.001051
Tb927.3.870	2.93983	5.02199	17.3494	0.000491825	0.00105444
Tb927.7.6500	2.0571	9.85141	17.3073	0.000493245	0.00105677
Tb927.8.230	2.55963	6.68909	17.2945	0.000499412	0.00106837
Tb927.9.12850	1.92974	6.10462	17.2078	0.000499418	0.00106837
Tb927.9.16080	2.75266	5.28663	17.2781	0.000501704	0.00107286
Tb10.v4.0097	2.28262	6.80938	17.2281	0.000508764	0.00108637
Tb927.2.1931:rRNA	1.98119	7.89796	17.1591	0.000509501	0.00108774
Tb927.6.4760	3.09185	8.89991	17.2143	0.000510731	0.00108997
Tb927.8.5170	2.43029	9.52808	17.1706	0.000517022	0.00110138
Tb927.9.2900	3.17076	11.1471	17.1602	0.000518537	0.00110435
Tb927.7.440	2.28991	8.56118	17.1562	0.000519105	0.00110499
Tb927.7.380	2.24948	8.54734	17.1557	0.000519187	0.00110499
Tb11.v5.0832	3.01467	6.46622	17.138	0.00052177	0.00110988
Tb927.5.1920	3.5853	8.75402	17.1274	0.000523327	0.00111258
Tb11.v5.0228	2.12019	5.86641	17.0213	0.000526409	0.00111832
Tb927.8.7760	2.39634	7.35957	17.0853	0.000529535	0.001124
Tb927.2.1452:rRNA	1.80367	8.26613	16.9933	0.000530613	0.00112561
Tb927.10.7580	2.84851	10.1089	17.073	0.000531375	0.00112703
Tb11.v5.0477	1.82451	10.5682	16.9612	0.000535452	0.00113526
Tb927.1.3230	2.52378	6.98833	17.029	0.000537993	0.00113944
Tb927.8.4950	2.01031	6.55704	16.9445	0.000538007	0.00113944
Tb927.8.470	2.06744	7.74644	17.017	0.000539801	0.00114282
Tb927.8.2260	2.75447	6.50994	17.0012	0.000542215	0.00114731
Tb927.5.2140	3.16211	7.54588	16.9964	0.00054295	0.00114845
Tb927.11.12170	2.93168	7.99453	16.9885	0.000544159	0.00115059
Tb927.3.3421:rRNA	1.96612	7.87696	16.9142	0.000546001	0.00115427
Tb927.3.2580	3.13082	4.55969	16.9647	0.000547824	0.00115708
Tb927.10.2310	3.09684	7.82071	16.9573	0.000548964	0.00115886
Tb927.8.5770	3.50333	7.79801	16.953	0.000549626	0.00115984
Tb927.7.460	3.94835	9.08587	16.936	0.000552271	0.00116437
Tb927.9.12040	3.82428	10.6863	16.9337	0.000552619	0.00116489
Tb927.8.4840	3.26578	9.20726	16.9249	0.000553994	0.00116679
Tb927.9.7350	2.51584	6.99473	16.9081	0.00055663	0.00117186
Tb927.3.3438:rRNA	1.9592	7.87271	16.8392	0.000557396	0.00117284
Tb927.10.2450	3.03369	5.6575	16.8937	0.000558894	0.00117578
Tb927.11.19450	2.28533	4.89636	16.8035	0.00056001	0.00117771
Tb927.7.6881:rRNA	1.97909	7.89216	16.8378	0.000559955	0.00117771
Tb927.9.3670	2.58675	8.29677	16.8714	0.000562439	0.0011826
Tb11.1130	2.30317	4.99201	16.7864	0.000562752	0.00118305
Tb927.11.10280	2.39427	8.94579	16.8612	0.00056405	0.00118535
Tb927.8.2070	3.33942	4.78815	16.8583	0.000564522	0.00118613
Tb927.3.5460	2.28141	6.88822	16.8574	0.000564659	0.0011862
Tb927.10.11970	2.47878	7.65198	16.8484	0.000566097	0.00118858
Tb927.8.7740	3.39907	8.56498	16.8092	0.000572411	0.00120033
Tb927.11.2400	1.6076	7.89455	16.6742	0.000581071	0.00121608
Tb927.2.1550:rRNA	1.79448	8.2649	16.6398	0.000586828	0.00122659
Tb927.8.7980	3.52085	8.252	16.7071	0.000589229	0.00123139
Tb927.4.4380	3.79668	8.18152	16.6974	0.000590862	0.00123414
Tb927.8.7890	4.19732	9.58538	16.6627	0.000596724	0.00124594
Tb927.3.890	2.86155	5.38363	16.6453	0.00059968	0.00125144
Tb927.3.1840	2.50387	13.5026	16.5972	0.000607951	0.00126659
Tb11.v5.0686	1.80139	6.78974	16.5161	0.000608024	0.00126659
Tb11.v5.0166	2.04546	6.22064	16.5148	0.000608241	0.00126659
Tb927.10.3730	4.05164	8.98574	16.5855	0.000609974	0.00126907
Tb927.2.910	2.38808	8.12297	16.5769	0.000611472	0.00127189
Tb09.v4.0015	2.71405	6.90128	16.5665	0.000613286	0.00127505
Tb927.8.2920	2.61272	6.11364	16.5557	0.000615181	0.00127808
Tb927.1.410	3.08005	8.32666	16.514	0.000622554	0.00129195
Tb927.8.7310	3.49571	6.82508	16.4838	0.00062796	0.00130134
Tb08.27P2.120	2.96614	8.56245	16.475	0.000629538	0.0013035
Tb927.4.1230	3.82343	11.7862	16.4616	0.000631952	0.00130757
Tb927.8.5470	2.56112	5.42423	16.4599	0.000632254	0.00130796
Tb927.2.6310	2.61946	8.79329	16.4459	0.000634802	0.00131277
Tb11.v5.0699	3.4362	8.96594	16.444	0.000635145	0.00131302
Tb927.4.3890	2.37487	7.9035	16.4108	0.00064122	0.00132464
Tb11.v5.0645	2.79266	8.25842	16.3978	0.000643605	0.00132862
Tb927.10.530	2.38703	5.92752	16.3835	0.000646258	0.00133386
Tb11.v5.0945	3.0454	5.0694	16.3758	0.000647676	0.00133608
Tb927.3.4690	2.1853	6.92454	16.346	0.000653241	0.00134566
Tb927.2.1110	1.96869	6.63055	16.2658	0.000653552	0.00134606
Tb927.7.2540	2.59595	7.83825	16.3111	0.000659821	0.0013573
Tb927.3.3429:rRNA	1.93602	7.86601	16.246	0.000662788	0.00136268
Tb927.4.4600	3.41158	4.68709	16.2934	0.000663194	0.00136328
Tb927.9.17410	2.18338	6.72378	16.2913	0.000663605	0.00136388
Tb11.57.0047b	1.69613	7.4953	16.2113	0.000663969	0.00136439
Tb927.4.1060	2.12003	7.95162	16.2669	0.00066827	0.00137274
Tb10.v4.0212	2.90027	5.65343	16.2346	0.00067451	0.00138297
Tb927.7.4840	2.02295	6.21366	16.1502	0.000675842	0.00138513
Tb10.v4.0254	3.20501	4.0847	16.1372	0.000680062	0.00139232
Tb927.11.20720	2.07144	9.46109	16.1927	0.000682713	0.0013975
Tb08.27P2.410	1.93	6.12019	16.1078	0.000684227	0.00140011
Tb927.6.4080	2.67399	5.77106	16.1586	0.00068947	0.00140985
Tb11.v5.0364	1.97003	12.0106	16.0868	0.000690676	0.00141182
Tb927.9.3120	2.81602	7.36133	16.1492	0.000691345	0.00141286
Tb927.9.9390	2.15155	5.90196	16.0742	0.000691547	0.00141286
Tb927.2.900	3.65975	8.45508	16.1367	0.000693852	0.00141696
Tb927.7.6840	3.13232	6.85333	16.1214	0.000696926	0.0014226
Tb927.8.4900	2.38468	7.08912	16.1103	0.000699164	0.00142667
Tb927.6.3720	2.96662	6.88404	16.1076	0.000699698	0.00142751
Tb927.10.10840	3.08958	6.98006	16.0849	0.000704322	0.00143529
Tb927.7.160	2.79448	7.555	16.0846	0.000704371	0.00143529
Tb11.v5.1029	1.74998	6.51029	15.9619	0.000713973	0.00145308
Tb11.v5.0417	1.68059	10.1977	15.9407	0.000718427	0.00146138
Tb11.v5.0173	2.70387	5.80059	16.0119	0.000719374	0.0014628
Tb927.10.8900	3.53688	10.7496	15.9862	0.000724771	0.001473
Tb927.8.4080	2.46917	5.29318	15.9616	0.000725885	0.00147475
Tb927.3.3447:rRNA	1.91297	7.88991	15.9017	0.000732558	0.00148624
Tb927.1.3000	3.9816	10.0137	15.9453	0.000733432	0.00148776
Tb927.1.1530	2.40122	10.0588	15.9391	0.000734749	0.00149017
Tb927.10.10830	2.80951	7.20552	15.9288	0.000736959	0.00149387
Tb927.9.3350	3.81592	7.67411	15.925	0.00073777	0.00149526
Tb927.8.4030	2.51849	5.29828	15.9205	0.000738729	0.00149694
Tb927.5.1580	3.31727	8.90242	15.9194	0.000738965	0.00149716
Tb927.10.5190	2.02618	7.60021	15.9149	0.000739943	0.00149888
Tb927.10.5390	2.83111	7.34896	15.9098	0.000741038	0.00150058
Tb927.7.6050	2.12872	7.83668	15.8994	0.000743286	0.00150461
Tb927.4.1320	4.63763	12.8205	15.8945	0.000744348	0.00150624
Tb927.11.16840	3.69454	9.34296	15.8908	0.000745142	0.00150758
Tb927.2.2400	2.36089	6.45714	15.8853	0.00074635	0.0015095
Tb09.v4.0020	2.12619	6.14681	15.8448	0.000746736	0.00151002
Tb927.7.3730	1.8865	8.20611	15.8149	0.000748451	0.00151323
Tb927.9.7870	3.61277	11.1363	15.8452	0.000755108	0.00152484
Tb927.1.650	2.83837	5.00473	15.7927	0.000766773	0.00154626
Tb927.6.3430	2.54735	7.25841	15.7761	0.000770501	0.00155351
Tb927.7.860	3.11462	7.91855	15.7584	0.000774503	0.0015605
Tb11.v5.0238	2.04372	7.5904	15.746	0.000777312	0.00156535
Tb927.1.4970	2.31655	5.55109	15.709	0.000779627	0.00156947
Tb11.v5.0433	1.61986	6.96314	15.6552	0.000781277	0.00157225
Tb927.2.4680	2.68015	5.08414	15.7224	0.000782693	0.00157455
Tb927.10.15290	1.85242	6.74194	15.6485	0.000782824	0.00157455
Tb927.9.440	2.84804	8.00582	15.7168	0.000783989	0.00157662
Tb927.10.2550	2.79364	6.455	15.6781	0.000792926	0.00159158
Tb927.10.4840	4.03857	3.14051	15.6712	0.000794525	0.00159396
Tb927.11.16450	2.81079	3.84293	15.5975	0.000794715	0.00159407
Tb927.9.8570	3.91614	6.35543	15.6264	0.000805044	0.001613
Tb927.8.8340	1.87534	5.81543	15.5535	0.000805121	0.001613
Tb927.8.5390	2.46355	5.20736	15.5815	0.000809415	0.00162133
Tb11.1780	1.94599	6.5379	15.523	0.000812419	0.00162679
Tb11.v5.0693	2.10106	8.3862	15.534	0.000827211	0.00165329
Tb927.11.18620	2.12125	4.56676	15.4417	0.000832274	0.00166217
Tb927.8.6560	2.75767	5.84009	15.4959	0.00083656	0.0016694
Tb927.5.3320	4.03103	11.5841	15.4411	0.000850185	0.00169399
Tb927.4.550	2.18023	5.83346	15.4069	0.000850735	0.0016948
Tb927.3.5660	2.49172	7.8714	15.4374	0.000851127	0.00169529
Tb927.8.1180	1.99503	6.88179	15.4327	0.000852311	0.00169735
Tb927.2.2450	1.88549	7.16023	15.3686	0.000853046	0.00169853
Tb927.11.20430	1.71815	7.04153	15.3462	0.000856242	0.00170406
Tb927.11.670	1.81195	8.73689	15.3095	0.000865666	0.00172043
Tb11.v5.0855	2.61897	5.87059	15.3795	0.000865814	0.00172043
Tb927.1.480	2.42693	8.74363	15.363	0.000870054	0.00172797
Tb11.1760	1.5521	7.39613	15.2896	0.000870819	0.0017292
Tb927.7.2010	2.61308	7.29516	15.3292	0.000878823	0.0017442
Tb10.v4.0133	1.99986	6.66774	15.3081	0.000879273	0.0017448
Tb927.9.7430	1.65209	8.01298	15.2274	0.000887163	0.00175926
Tb927.10.5960	2.40673	5.02134	15.1796	0.000899958	0.00178251
Tb927.9.6730	3.38918	8.62212	15.2417	0.000901935	0.00178522
Tb927.7.2020	2.59504	7.30599	15.2387	0.00090274	0.00178651
Tb927.3.4670	2.15568	7.35891	15.2178	0.00090836	0.00179611
Tb927.8.2280	2.47464	6.7004	15.2058	0.000911624	0.00180226
Tb927.7.960	2.02515	8.48211	15.2036	0.00091222	0.00180313
Tb927.7.3830	2.72644	8.60418	15.1994	0.000913359	0.00180508
Tb927.2.4750	1.74009	7.68281	15.0858	0.000925629	0.00182624
Tb927.11.12240	1.90411	6.35336	15.0697	0.000930119	0.00183324
Tb927.8.7900	3.88998	9.6504	15.1288	0.000932776	0.00183752
Tb927.9.4210	1.75526	6.71408	15.0597	0.00093292	0.00183752
Tb927.11.17230	2.50038	7.20896	15.1083	0.000938484	0.00184754
Tb927.9.17830	3.0309	6.96389	15.1014	0.000940434	0.00185107
Tb927.3.710	2.43253	7.5184	15.0852	0.000944983	0.00185908
Tb927.9.8905	2.23411	6.80113	15.0613	0.000951745	0.00187081
Tb927.4.1040	4.80297	6.51302	15.0521	0.000954376	0.00187567
Tb10.v4.0264	3.27147	8.74641	15.0325	0.00095999	0.00188575
Tb927.8.4690	2.47189	6.72307	15.0294	0.000960874	0.00188716
Tb927.10.2300	2.81295	7.8356	15.017	0.000964451	0.00189387
Tb927.11.15760	3.10409	6.47587	15.0086	0.000966885	0.00189801
Tb927.11.6565	3.23225	6.52011	15.0077	0.000967138	0.00189819
Tb927.4.3750	1.78941	8.55089	14.928	0.000970687	0.00190484
Tb11.v5.0445	1.63856	6.36176	14.9113	0.000975604	0.00191352
Tb927.5.2060	2.29943	6.80186	14.978	0.000975789	0.00191356
Tb09.v4.0047	2.05853	9.2847	14.9618	0.000980521	0.00192187
Tb927.3.4680	2.26329	6.26321	14.9571	0.000981912	0.00192428
Tb927.10.1830	2.8668	5.00634	14.9516	0.000983535	0.00192713
Tb11.0890	1.79523	8.75822	14.8784	0.000985351	0.00193005
Tb09.v4.0067	2.19627	8.45597	14.9264	0.000990997	0.0019398
Tb927.8.7330	2.60166	7.95752	14.9163	0.000994009	0.00194537
Tb927.9.16100	2.36345	8.86804	14.9033	0.000997903	0.00195169
Tb927_09_v4.snoRNA.0118:snoRNA	3.763	6.70202	14.8903	0.0010018	0.00195831
Tb11.v5.0284	3.20562	4.17707	14.8799	0.00100495	0.00196349
Tb927.9.10880	2.4585	6.45877	14.8431	0.00101612	0.001983
Tb927.4.5335	2.32057	4.57799	14.7679	0.00101887	0.00198804
Tb927.9.7110	2.97248	8.06157	14.8158	0.00102451	0.0019987
Tb927.7.2000	2.70945	7.16956	14.802	0.00102879	0.00200638
Tb927.5.4850	4.12561	11.012	14.7977	0.00103013	0.0020085
Tb927.9.15870	2.6399	6.94484	14.7772	0.00103652	0.00201944
Tb927.10.2430	2.30466	6.33518	14.7482	0.00104562	0.00203639
Tb927.8.7130	3.04746	4.69007	14.7433	0.00104716	0.00203881
Tb927.8.7810	2.25213	6.52337	14.7256	0.0010528	0.00204807
Tb927.6.2020	3.78552	9.18366	14.7231	0.00105357	0.00204889
Tb927.8.4310	4.19884	10.4742	14.7201	0.00105452	0.0020504
Tb927.3.4960	2.2932	6.8915	14.7163	0.00105574	0.00205208
Tb927.4.1500	1.94673	10.1242	14.7071	0.0010587	0.00205681
Tb927.9.14540	1.86855	7.61277	14.6596	0.00106633	0.00207128
Tb927.11.2900	3.22262	6.63153	14.6748	0.00106908	0.00207594
Tb09.v4.0204	1.98127	5.9172	14.5965	0.00107343	0.00208301
Tb927_09_v4.snoRNA.0115:snoRNA	3.73534	6.70047	14.6547	0.00107562	0.00208691
Tb927.11.8010	2.44723	6.09797	14.6368	0.00108147	0.00209756
Tb927.2.5850	2.6604	6.96292	14.6339	0.00108243	0.00209855
Tb927.6.2920	1.94907	6.42255	14.5802	0.00108431	0.0021006
Tb927.11.3860	3.01869	5.23721	14.6175	0.00108779	0.00210604
Tb927.10.14280	2.78466	6.40683	14.6113	0.00108987	0.00210914
Tb927.6.4610	2.20266	5.9584	14.5763	0.00110148	0.00212966
Tb927.10.11100	2.38158	6.51413	14.5443	0.00111223	0.00214724
Tb927.9.4200	1.68318	6.67925	14.4784	0.00111291	0.0021482
Tb11.v5.0789	2.71305	3.5774	14.4541	0.00112123	0.0021639
Tb927.10.5570	2.97021	4.26224	14.4914	0.00112233	0.00216566
Tb927_09_v4.snoRNA.0117:snoRNA	3.73762	6.68932	14.5139	0.0011226	0.00216581
Tb927.10.6740	1.85007	6.44103	14.446	0.00112402	0.0021682
Tb927_09_v4.snoRNA.0116:snoRNA	3.69518	6.69415	14.5047	0.00112573	0.00217114
Tb927.5.4350	2.77886	7.12834	14.4804	0.00113408	0.00218616
Tb927.4.1930	2.61721	7.30394	14.4589	0.00114153	0.00219944
Tb927.11.13920	2.55287	6.59353	14.4535	0.00114342	0.00220272
Tb927.1.2850	2.57531	6.71106	14.4524	0.00114379	0.00220306
Tb927.10.16300	3.41255	3.58483	14.4138	0.00114422	0.00220353
Tb927.8.1300	2.77708	7.72062	14.4151	0.0011569	0.00222574
Tb927.11.10950	1.89052	6.20507	14.3481	0.00115833	0.00222812
Tb927.7.1510	3.24548	9.97818	14.3907	0.00116553	0.00224125
Tb927_09_v4.snoRNA.0119:snoRNA	3.72565	6.67355	14.3844	0.0011678	0.00224376
Tb927.11.4380	2.75913	9.32979	14.3829	0.00116832	0.00224439
Tb927.10.14570	2.54847	7.15656	14.3484	0.0011807	0.00226482
Tb927.9.11760	1.68087	6.74356	14.2721	0.00118578	0.00227419
Tb927.9.14120	2.39822	8.81134	14.3322	0.0011866	0.00227539
Tb927.11.18720	2.02184	6.48298	14.2953	0.00120006	0.00229893
Tb927.7.5900	2.9415	8.30913	14.289	0.00120238	0.002303
Tb927.4.1050	3.98544	6.50803	14.2753	0.00120745	0.00231158
Tb927.5.370	2.01981	5.39651	14.2026	0.00121151	0.0023182
Tb927.9.1600	1.89838	8.99925	14.2435	0.00121927	0.00233192
Tb10.v4.0092	3.32673	9.12585	14.2376	0.00122151	0.00233543
Tb927.11.9090	2.59566	7.41918	14.1981	0.00123642	0.00236161
Tb927.11.3540	1.97836	7.12579	14.192	0.00123873	0.00236525
Tb927.9.170	1.60017	6.18393	14.1158	0.0012445	0.00237448
Tb11.v5.0756	2.85385	12.7837	14.1735	0.0012458	0.00237642
Tb11.v5.0861	2.47421	5.2872	14.1702	0.00124708	0.00237847
Tb927.8.1440	3.15963	3.77897	14.1086	0.00124748	0.00237885
Tb927.10.4700	3.00752	8.03654	14.1433	0.00125743	0.00239625
Tb927.4.4620	3.94175	9.99189	14.1174	0.00126752	0.00241351
Tb927.9.15800	2.12943	6.1264	14.115	0.00126847	0.00241492
Tb927.2.650	3.22279	6.7829	14.1099	0.00127043	0.00241788
Tb927.6.380	2.17143	6.54748	14.0757	0.00128392	0.00244195
Tb927.4.3920	2.20028	6.83917	14.0352	0.00130007	0.00246864
Tb927.6.370	2.15436	5.65135	14.0184	0.00130164	0.00247083
Tb927.9.8250	3.61763	8.61502	14.0203	0.0013061	0.00247796
Tb927.3.1370	3.32481	4.44732	13.9925	0.00131736	0.00249581
Tb927.8.2080	2.83831	4.80002	13.9927	0.00131726	0.00249581
Tb927.11.13360	2.83397	7.04463	13.9815	0.00132186	0.00250393
Tb10.v4.0213	2.65202	5.4522	13.9645	0.00132882	0.00251589
Tb927.8.2350	4.36099	7.06854	13.9592	0.00133101	0.00251921
Tb927.11.2825	2.67403	4.18409	13.8821	0.00133838	0.00253234
Tb927.6.3000	3.83799	11.5413	13.9367	0.00134033	0.00253562
Tb927.7.2040	5.57219	11.0452	13.9117	0.00135076	0.00255411
Tb927.5.280	1.75851	7.16688	13.8353	0.00135809	0.00256548
Tb927.6.2660	1.75846	7.65536	13.833	0.00136191	0.00257228
Tb11.v5.0779	1.7037	7.30137	13.81	0.00136891	0.00258424
Tb927.7.4160	3.18982	6.44223	13.8621	0.00137176	0.00258837
Tb927.1.1350	1.92281	6.8299	13.8385	0.00138185	0.00260614
Tb11.v5.0208	2.77587	4.49619	13.8343	0.00138357	0.00260897
Tb927.11.2080	2.68458	6.53931	13.8237	0.00138821	0.00261585
Tb927.11.17890	3.32685	8.16613	13.8224	0.00138878	0.00261626
Tb10.v4.0138	3.93012	3.99342	13.8216	0.00138914	0.00261652
Tb927.1.280	2.27371	4.61946	13.7604	0.00139035	0.00261837
Tb927.8.3290	3.78976	10.0899	13.8133	0.00139272	0.0026224
Tb927.1.2820	2.56428	6.80055	13.8061	0.00139587	0.00262749
Tb927.8.1430	2.94691	3.89067	13.7399	0.0013993	0.00263311
Tb927.9.14330	2.59961	7.45472	13.7914	0.00140228	0.00263785
Tb927.4.1400	2.04119	6.83298	13.7758	0.00140911	0.00264986
Tb11.v5.0230	2.03544	5.42836	13.7094	0.00141278	0.00265633
Tb927.9.17510	2.02887	7.4774	13.7532	0.00141907	0.0026673
Tb927.1.2420	1.92799	5.5999	13.6502	0.00143932	0.00270187
Tb927.8.7270	3.15398	7.74177	13.687	0.00144872	0.00271822
Tb11.v5.0138	2.97093	4.49242	13.6786	0.00145252	0.0027236
Tb927.11.2840	2.10599	5.28343	13.6174	0.00145427	0.002726
Tb927_09_v4.snoRNA.0120:snoRNA	3.63739	6.48636	13.6595	0.00146125	0.00273776
Tb927.9.15660	1.75601	6.88088	13.5982	0.00146311	0.00274039
Tb927.11.910	2.10437	9.12206	13.6235	0.00147782	0.00276526
Tb927.11.15540	2.69272	7.21025	13.6169	0.00148086	0.00277051
Tb927.1.1230	3.10002	7.30501	13.6081	0.00148494	0.00277769
Tb927.7.4600	1.86767	6.60575	13.5432	0.00150393	0.0028105
Tb927.11.16040	2.29316	4.85661	13.5098	0.00150456	0.0028108
Tb11.v5.0470	2.40606	7.16741	13.5589	0.00150806	0.00281664
Tb09.v4.0186	2.99142	3.69348	13.4751	0.00152118	0.00283775
Tb927.11.5880	1.85128	5.26667	13.471	0.00152315	0.00283962
Tb927.3.290	2.00951	7.6773	13.4982	0.00153713	0.00286202
Tb927.11.2570	2.18146	7.9208	13.4742	0.0015488	0.00288145
Tb11.v5.0813	1.8009	5.16492	13.4106	0.0015526	0.00288715
Tb927.3.2710	1.53917	6.27731	13.4051	0.00155531	0.00289034
Tb927.10.12590	2.38709	9.94598	13.4278	0.00157158	0.00291919
Tb927.11.14640	2.33401	5.5344	13.4225	0.00157423	0.00292365
Tb927.7.360	2.64395	5.94929	13.372	0.00159953	0.00296639
Tb927.7.6410	3.0117	7.05535	13.3588	0.00160623	0.00297738
Tb927.7.3510	2.32801	5.29998	13.3582	0.00160655	0.0029775
Tb927.4.5180	1.85367	8.92482	13.3577	0.0016068	0.00297751
Tb927.7.560	1.76934	6.09845	13.2903	0.00161313	0.0029878
Tb927.2.4470	2.3911	6.79439	13.3444	0.00161354	0.0029881
Tb11.v5.0678	2.11171	7.78605	13.3364	0.00161766	0.0029943
Tb05.5K5.110	2.06993	7.64164	13.2995	0.00163666	0.00302851
Tb927.11.20700	2.79787	8.76723	13.2791	0.0016473	0.00304675
Tb927.10.2920	2.22584	10.4724	13.2431	0.00166619	0.00307827
Tb11.1790	1.97464	6.74308	13.2248	0.0016759	0.00309524
Tb927.8.6170	2.48088	8.91099	13.2107	0.00168343	0.00310766
Tb927.9.12790	2.32002	12.8429	13.2112	0.00168317	0.00310766
Tb927.11.6590	3.80241	7.68395	13.1935	0.00169269	0.0031228
Tb927.3.220	3.64987	6.67249	13.1814	0.00169917	0.00313326
Tb927.5.4120	3.5357	6.26243	13.174	0.0017032	0.00313969
Tb927.9.18130	3.12711	6.44442	13.1507	0.00171588	0.00316058
Tb11.0700	2.38482	5.77653	13.1168	0.0017345	0.00319184
Tb11.v5.0759	1.60167	8.44102	13.0243	0.00175653	0.00322934
Tb927.11.20150	3.49271	7.93675	13.0649	0.00176351	0.00324013
Tb927.6.3930	2.50263	5.30607	13.0581	0.00176731	0.00324661
Tb04.24M18.150	1.96779	6.22061	13.054	0.00176964	0.00325037
Tb927.8.5270	3.81027	5.37179	13.0534	0.00177	0.00325052
Tb927.5.1140	1.97249	6.09794	13.0479	0.00177126	0.00325207
Tb11.1530	3.24078	7.06181	13.0453	0.00177458	0.00325687
Tb927.2.4925	2.03586	5.88869	13.0376	0.00177895	0.00326417
Tb927.8.3860	2.94628	4.65007	13.0271	0.0017849	0.00327274
Tb927.11.19030	3.38085	7.04612	13.0182	0.00179003	0.00328059
Tb927.8.6100	4.08271	11.0896	13.0002	0.00180035	0.00329796
Tb927.9.11840	2.25125	7.29787	12.9955	0.00180309	0.00330143
Tb927.6.4680	2.36356	5.10825	12.9333	0.00183937	0.00336417
Tb927.11.8860	2.16369	5.6263	12.93	0.00184132	0.0033672
Tb927.10.9470	4.31818	10.9928	12.9044	0.00185652	0.00339287
Tb927.9.15810	2.13964	6.65791	12.8921	0.00186386	0.00340575
Tb927.11.15220	1.94568	7.89197	12.8907	0.00186472	0.00340679
Tb11.v5.0429	2.21159	6.78476	12.879	0.00187175	0.00341856
Tb927.7.1220	2.6601	9.42668	12.8646	0.00188045	0.00343338
Tb11.v5.0301	2.95897	7.24624	12.8043	0.0019173	0.00349683
Tb927.2.4950	3.79912	9.59253	12.7757	0.00193506	0.00352593
Tb927.10.7980	3.0685	11.1989	12.7359	0.00196009	0.00356764
Tb927.10.11910	2.15445	9.82222	12.7335	0.00196161	0.00356985
Tb927.8.3200	1.85939	6.55605	12.7197	0.0019704	0.00358398
Tb927.7.830	3.12615	10.3333	12.7182	0.00197136	0.0035848
Tb927.2.4050	1.85431	7.29521	12.7064	0.00197891	0.00359796
Tb927.7.4240	1.98045	4.95987	12.6535	0.00198055	0.00360038
Tb927.9.16660	2.84419	6.63959	12.6992	0.00198351	0.00360408
Tb927.11.12530	2.08394	7.58362	12.6789	0.0019966	0.00362391
Tb11.v5.0267	2.56508	4.56175	12.6618	0.0019996	0.00362824
Tb927.5.2630	3.47554	4.76877	12.669	0.00200299	0.00363381
Tb10.v4.0052	1.63559	8.06398	12.6181	0.00200351	0.0036342
Tb927.2.5500	2.01423	4.84775	12.6138	0.00200633	0.00363876
Tb927.11.13190	2.53289	6.43392	12.6485	0.00201632	0.00365574
Tb927.11.490	2.00488	6.36031	12.6314	0.00202753	0.00367491
Tb927.7.7440	2.16855	5.81138	12.6105	0.00204137	0.00369828
Tb927.11.18560	3.06686	4.96543	12.5913	0.0020541	0.00371788
Tb11.v5.0351	2.09467	7.04443	12.5835	0.0020593	0.00372614
Tb927.10.10000	2.65966	7.09032	12.5637	0.00207263	0.00374736
Tb927.6.3920	2.72198	5.16598	12.5467	0.00208408	0.00376514
Tb927.9.16370	3.15973	6.35906	12.5314	0.00209453	0.00378285
Tb927.11.6860	1.79355	6.10068	12.4629	0.00210784	0.00380572
Tb927.10.6090	2.88542	7.64614	12.4914	0.00212195	0.00382941
Tb11.0590	4.43346	2.7828	12.4842	0.00212698	0.0038379
Tb11.v5.0201	2.96141	7.72012	12.4647	0.00214053	0.00386055
Tb927.8.7020	2.77011	8.0808	12.4578	0.00214538	0.00386811
Tb927.3.3600	2.34717	5.13359	12.4212	0.00217116	0.00391278
Tb10.v4.0049	4.56009	10.7749	12.4193	0.00217246	0.00391293
Tb927.8.8310	2.09097	8.55265	12.3916	0.00219224	0.00394286
Tb927.5.4670	3.0984	4.10852	12.3833	0.00219824	0.00395204
Tb927.11.11420	2.00258	7.38326	12.3831	0.00219836	0.00395204
Tb927.4.120	2.6808	8.5922	12.3588	0.00221589	0.0039805
Tb927.11.3210	1.7203	6.53177	12.3044	0.00222064	0.00398779
Tb11.v5.0727	3.63024	11.0729	12.3494	0.00222279	0.00399104
Tb927.7.6880	1.64183	6.15405	12.2988	0.00222472	0.0039939
Tb09.v4.0075	1.68287	7.62377	12.3164	0.00222513	0.00399402
Tb927.10.8590	3.51543	11.0253	12.326	0.00223985	0.00401781
Tb927.3.5640	3.63986	9.30258	12.2892	0.00226708	0.00406399
Tb927.4.4500	2.26298	6.32567	12.2781	0.00227535	0.00407476
Tb11.v5.0318	2.11058	6.46879	12.2678	0.00228308	0.00408672
Tb08.27P2.670	2.24724	6.77114	12.2098	0.00232701	0.00416154
Tb927.4.5190	1.84197	7.53393	12.2067	0.00232945	0.00416525
Tb927.6.185:rRNA	1.5769	5.62874	12.1387	0.00234579	0.00419255
Tb09.v4.0118	2.50615	4.51684	12.1569	0.00235174	0.00420191
Tb927.7.4250	2.35023	4.12711	12.1253	0.00235619	0.0042092
Tb927.11.17630	2.59465	7.02658	12.1388	0.00238212	0.00425346
Tb927.9.14650	1.79022	7.27152	12.1384	0.00238242	0.00425346
Tb927.10.990	3.51381	8.62613	12.1081	0.00240638	0.00429231
Tb927.7.4540	2.66297	4.54824	12.0543	0.0024496	0.00436339
Tb927.1.40	1.73834	11.585	12.0342	0.00245846	0.00437851
Tb927.9.12340	1.88541	5.74378	11.9987	0.0024628	0.00438558
Tb927.4.570	1.78883	6.50614	12.019	0.00246914	0.00439619
Tb927.6.620	1.78955	7.89904	12.025	0.00247349	0.00440306
Tb927.11.13800	2.78809	5.64861	12.0034	0.00249125	0.00443151
Tb927.8.1360	2.3062	8.5468	11.9916	0.00250107	0.00444694
Tb927.4.1070	3.40799	6.43926	11.9836	0.00250773	0.0044581
Tb10.v4.0221	1.73863	6.78392	11.9635	0.0025159	0.00447166
Tb927.10.6240	1.6368	6.61208	11.9282	0.00251612	0.00447166
Tb11.v5.0540	2.36966	5.52803	11.9708	0.00251837	0.00447481
Tb09.v4.0142	1.79717	5.4901	11.9252	0.00251866	0.00447481
Tb927.10.11570	2.10259	7.10599	11.9577	0.00252935	0.00449106
Tb927.8.6810	1.62456	7.05924	11.8735	0.00256265	0.00454673
Tb927.8.7220	1.85038	7.25549	11.8979	0.00258016	0.00457434
Tb11.v5.0519	1.67128	8.66841	11.8801	0.00258372	0.00457994
Tb927.2.1800	2.3487	9.36191	11.8899	0.0025871	0.00458524
Tb11.v5.1042	1.98349	5.41038	11.8466	0.00259028	0.00458948
Tb927.11.11520	2.10185	6.07569	11.8791	0.00259637	0.00459957
Tb927.8.3630	2.25447	9.20519	11.861	0.00261211	0.00462675
Tb927.10.7130	2.3944	6.87248	11.8522	0.00261976	0.00463819
Tb09.v4.0209	1.74894	5.00211	11.7901	0.00263533	0.00466434
Tb927.10.9465	4.04058	11.3825	11.7418	0.00271825	0.00479875
Tb927.7.1270	1.65734	6.13683	11.6865	0.00272881	0.00481303
Tb927.7.5440	1.67611	6.69237	11.69	0.0027312	0.00481579
Tb927.1.3040	1.80781	6.40769	11.696	0.00276032	0.00486126
Tb11.v5.0436	1.52759	5.85136	11.6367	0.00277512	0.00488437
Tb11.v5.0631	2.86161	6.30781	11.673	0.0027817	0.00489522
Tb927.11.3040	2.0821	10.0817	11.6645	0.00278967	0.0049085
Tb927.9.2670	3.50095	9.79203	11.6195	0.00283215	0.00497651
Tb927.2.1310	1.8526	8.82749	11.5698	0.00288	0.00505601
Tb927.9.16640	2.58225	4.00301	11.5267	0.00288044	0.00505603
Tb927.11.6210	1.51006	6.82897	11.5204	0.00288662	0.00506536
Tb927_03_v4.snoRNA.0100.1	2.59002	-1.01113	11.5492	0.00290007	0.00508819
Tb927.5.5040	2.17116	6.54452	11.5439	0.00290523	0.00509648
Tb927.1.3050	1.90103	7.32668	11.5388	0.00291027	0.00510379
Tb927.9.7740	1.82219	6.68395	11.5235	0.00292529	0.00512704
Tb927.4.930	2.53436	5.30318	11.4575	0.00299131	0.00523609
Tb927.9.4230	1.55108	7.34914	11.3625	0.00304593	0.0053281
Tb927.5.1570	2.78216	7.22	11.3724	0.00307884	0.00538244
Tb927.7.6550	1.89413	10.552	11.3084	0.00314652	0.00549583
Tb927.10.10360	2.10727	7.8279	11.3048	0.00315041	0.00550179
Tb927.7.920	1.99506	8.89955	11.2928	0.00316327	0.0055226
Tb927.10.13540	2.79786	7.47022	11.2667	0.00319157	0.00556951
Tb927.4.1910	2.19002	8.25896	11.2374	0.00322365	0.00562213
Tb11.v5.0159	2.10774	7.68449	11.2193	0.0032436	0.00565355
Tb927.10.6190	3.35301	7.62275	11.1683	0.00330066	0.00574225
Tb927.6.3450	2.42592	9.35907	11.1604	0.0033096	0.00575656
Tb927.9.920	3.2875	2.16128	11.1447	0.00331219	0.00575934
Tb927.1.4040	1.78033	7.3396	11.1507	0.0033206	0.00577139
Tb927.7.4320	2.16274	6.42829	11.139	0.00333387	0.00579187
Tb927.4.4860	2.19135	5.67342	11.1184	0.00335759	0.00582787
Tb927.10.6230	1.85803	6.35901	11.115	0.00336144	0.00583369
Tb11.v5.0112	2.93795	6.80663	11.1044	0.00337365	0.00585315
Tb927.11.16915	4.14448	4.62274	11.0884	0.00339226	0.00588133
Tb927.10.910	2.20499	10.035	11.0702	0.00341352	0.00591528
Tb927.6.3270	1.68129	6.13711	11.0248	0.00342058	0.00592577
Tb11.v5.0895	1.85795	5.75895	11.0195	0.00346202	0.00599044
Tb927.11.18310	1.58616	6.83972	10.9773	0.00347765	0.00601548
Tb11.v5.0621	1.87521	6.98817	11.0111	0.00348361	0.00602422
Tb927.10.11590	1.82056	6.9398	11.0076	0.00348777	0.00603053
Tb927.9.8760	1.81769	9.03528	10.9769	0.00352493	0.00608937
Tb11.v5.0191	2.06428	5.02717	10.9387	0.00353488	0.00610474
Tb927.11.14920	1.95522	8.28892	10.9615	0.00354362	0.00611713
Tb11.v5.0712	1.72861	7.95445	10.937	0.00357369	0.0061663
Tb927.5.1710	2.05401	5.46089	10.9083	0.00360931	0.00622316
Tb927.10.12040	3.07086	5.96284	10.8981	0.00362201	0.00624231
Tb927.4.650	3.65011	9.98225	10.8763	0.00364945	0.00628496
Tb10.v4.0039	2.2845	7.20744	10.873	0.00365368	0.0062913
Tb11.v5.0537	1.8621	7.57003	10.8575	0.00367326	0.00632317
Tb11.v5.1028	3.69844	3.48843	10.8438	0.0036908	0.00635147
Tb09.v4.0135	3.06466	1.84657	10.7986	0.0037067	0.00637791
Tb927.10.2170	1.83931	4.93122	10.7752	0.00373043	0.0064159
Tb927.10.14190	2.04124	5.92952	10.8048	0.00374102	0.00643316
Tb11.1630	2.31312	4.13498	10.7569	0.00375422	0.00645491
Tb11.v5.1057	2.97054	5.88555	10.7505	0.00381228	0.006548
Tb927.7.4515	2.9282	1.74865	10.6884	0.00384526	0.00660173
Tb927.3.5440	1.65715	7.21766	10.7111	0.00386487	0.00663441
Tb927.3.3120	3.30777	9.97207	10.6996	0.00388029	0.00665795
Tb927.8.6540	3.03143	5.6707	10.6958	0.00388556	0.00666601
Tb927.8.1350	1.92552	5.42048	10.6805	0.00388742	0.00666822
Tb927.11.4220	1.62915	6.69379	10.675	0.00388882	0.00666964
Tb11.0460	2.06689	4.13731	10.6417	0.00390869	0.00670135
Tb927.10.9970	2.0482	6.80978	10.6785	0.00390903	0.00670135
Tb11.v5.0360	1.68761	8.45224	10.6684	0.00392283	0.00672403
Tb927.7.7560	2.04604	4.10642	10.6155	0.00394482	0.00675874
Tb927.9.13990	1.69328	9.24282	10.6162	0.00399496	0.00683662
Tb927.10.10480	2.63474	6.71105	10.5976	0.00402095	0.00687798
Tb927.10.10490	2.62534	6.72262	10.5787	0.00404763	0.00691941
Tb927.9.10640	2.73483	10.0053	10.5601	0.00407416	0.00696094
Tb927.11.19970	1.64682	7.20294	10.5333	0.00411256	0.00702552
Tb927.7.500	2.56688	8.68138	10.5219	0.00412907	0.00705269
Tb09.v4.0128	1.87551	6.98319	10.5121	0.00414331	0.00707495
Tb927.9.7020	2.51309	4.52945	10.5087	0.00414826	0.00708237
Tb927.11.3770	1.62615	7.57259	10.5031	0.0041563	0.00709409
Tb927.11.13080	2.03353	4.83774	10.4618	0.00416428	0.00710453
Tb927.10.10580	2.60107	6.70358	10.4834	0.00418527	0.00713825
Tb927.10.14890	1.7372	6.83117	10.4612	0.00421797	0.00718562
Tb927.9.9410	1.77767	6.52559	10.4522	0.00423131	0.00720414
Tb927.1.880	1.60927	8.41368	10.4381	0.00425248	0.00723702
Tb11.1340	1.84554	4.54823	10.3819	0.00428366	0.00728584
Tb927.10.10500	2.59994	6.70314	10.3651	0.00436325	0.00741149
Tb927.8.1090	2.72218	7.12514	10.3628	0.00436674	0.00741635
Tb927.10.10470	2.57963	6.69675	10.3568	0.00437604	0.00742871
Tb09.v4.0175	1.99751	6.77535	10.3342	0.00441116	0.00748307
Tb927.5.3740	2.61858	8.14956	10.3253	0.00442505	0.00750337
Tb927.9.11750	2.28713	5.36207	10.3203	0.00443279	0.00751323
Tb927.4.1360	3.43535	8.63076	10.3126	0.00444488	0.00753154
Tb11.v5.0147	1.59864	6.48878	10.2625	0.00447737	0.00757668
Tb927.9.4190	1.50333	7.01349	10.2494	0.0044902	0.007594
Tb927.8.7210	2.57234	6.27841	10.2511	0.00454284	0.00767858
Tb927.2.1180	2.36759	8.27695	10.2358	0.00456742	0.00771788
Tb927.10.10710	1.86432	6.08875	10.2125	0.00460541	0.00777645
Tb927.9.12630	2.54973	8.43151	10.2022	0.00462233	0.00780277
Tb927.10.7530	1.90677	7.64192	10.2011	0.00462415	0.00780359
Tb927.3.100	1.76147	6.56675	10.1938	0.00463607	0.00782257
Tb11.v5.0584	1.99985	6.6631	10.191	0.00464081	0.00782831
Tb927.6.340	2.04153	7.35693	10.1807	0.00465777	0.00785465
Tb11.v5.0918	1.93547	5.30438	10.1674	0.00466819	0.00787108
Tb927.9.1180	2.06595	6.34863	10.1573	0.00469667	0.00791454
Tb927.10.7250	2.07257	5.50339	10.1479	0.00471245	0.00793997
Tb927.10.10350	2.46645	5.9451	10.1403	0.00472516	0.00796024
Tb927.5.3860	3.1951	9.04769	10.1304	0.00474196	0.0079874
Tb927.7.2280	3.22227	6.01307	10.1171	0.00476448	0.0080207
Tb927.2.2720	1.5806	7.4658	10.0997	0.00479414	0.00806715
Tb927.3.1050	2.99852	-2.98198	10.0752	0.00483622	0.00813209
Tb927.10.8670	2.00782	5.47435	10.0613	0.00486025	0.00817132
Tb11.v5.0923	1.98947	6.34207	10.0191	0.00493419	0.00828608
Tb927.8.6720	1.63149	5.62584	9.97718	0.00494997	0.008309
Tb927.8.3000	2.16035	6.41365	9.99066	0.00498462	0.00836236
Tb927.6.1600	2.49178	7.02087	9.98245	0.0049993	0.00838458
Tb11.v5.0900	2.8032	2.42682	9.94823	0.00500187	0.00838599
Tb927.11.14580	2.32231	7.37461	9.96611	0.00502867	0.00842658
Tb927.9.18040	2.79245	5.4988	9.96509	0.0050305	0.00842723
Tb927.1.4490	2.65369	7.05559	9.96525	0.00503022	0.00842723
Tb927.9.3030	3.03185	6.49939	9.96154	0.00503692	0.00843555
Tb927.7.7510	1.79899	6.49519	9.92345	0.00510626	0.00854923
Tb927.7.4760	1.93916	7.62709	9.90382	0.00514241	0.00860482
Tb927.8.6700	2.2162	4.22189	9.84789	0.0051865	0.00867363
Tb11.v5.0602	1.76766	7.27151	9.85895	0.00522612	0.00873613
Tb927.3.5690	2.49472	8.45358	9.8528	0.0052377	0.00875173
Tb927.9.14200	2.56614	9.97787	9.84446	0.00525348	0.00877559
Tb927.9.2350	1.99069	7.60435	9.83298	0.00527525	0.00880691
Tb927.11.19400	3.92745	2.74944	9.8312	0.00527864	0.00881131
Tb927.7.1610	2.51294	6.85401	9.82795	0.00528483	0.00882038
Tb11.v5.0532	1.71431	7.12602	9.81912	0.00530169	0.00884727
Tb927.11.18360	2.23477	4.31527	9.76666	0.0053415	0.00891115
Tb11.v5.0818	3.56954	4.15117	9.76788	0.0054007	0.00900605
Tb927.11.3840	1.93206	7.07817	9.76644	0.00540352	0.00900946
Tb927.6.2860	1.55831	6.64321	9.74093	0.00542155	0.00903825
Tb927.2.3990	2.82823	8.64781	9.74875	0.00543821	0.00906342
Tb927.6.660	1.99557	6.77593	9.74259	0.00545033	0.00908232
Tb927.6.3120	2.56137	3.27692	9.70975	0.00545317	0.00908448
Tb927.8.1130	1.52169	8.25049	9.73944	0.00545481	0.0090859
Tb927.8.6970	2.06836	6.58696	9.73124	0.00547278	0.00911063
Tb927.6.1050	1.68284	6.0202	9.67043	0.0055795	0.00927507
Tb11.v5.0831	1.71194	6.17968	9.67369	0.00558813	0.00928739
Tb927.10.15040	1.57649	7.0128	9.66088	0.00561418	0.00932608
Tb927.7.6465	2.76201	4.95777	9.64712	0.0056423	0.00937014
Tb927.8.7360	1.88574	8.67259	9.64547	0.00564569	0.00937442
Tb927.9.15650	1.87498	7.47449	9.63223	0.00567293	0.00941698
Tb927.11.9665	2.84176	5.80833	9.60743	0.00572433	0.0094942
Tb11.v5.0676	2.02933	3.81963	9.56474	0.00574966	0.00953216
Tb927.10.8460	2.52355	7.93979	9.59434	0.00575166	0.00953412
Tb927.4.630	2.25907	6.74479	9.5834	0.00577462	0.00957082
Tb927.9.3260	1.58928	6.90406	9.5829	0.00577568	0.00957122
Tb927.10.5530	1.92518	6.02818	9.57722	0.00578765	0.00958561
Tb927.11.16660	2.40864	8.60156	9.56028	0.0058235	0.00964225
Tb927.11.6400	2.01018	6.90471	9.55974	0.00582464	0.00964278
Tb927.8.5370	2.84783	4.42002	9.54573	0.00585448	0.00968668
Tb927.8.5970	2.5907	7.14714	9.52895	0.00589044	0.00973969
Tb927.7.820	2.29691	7.85452	9.52884	0.00589068	0.00973969
Tb927.8.6120	3.64582	7.76713	9.52329	0.00590263	0.00975667
Tb927.5.2360	1.88651	7.04611	9.5117	0.00592766	0.00979666
Tb927.2.3320	2.06304	4.99241	9.48962	0.00597569	0.00986906
Tb927.5.890	2.89685	7.97398	9.44979	0.00606344	0.0100027
Tb927.2.3310	1.56267	5.50935	9.4019	0.00610413	0.0100684
Tb11.v5.0390	1.63987	5.29808	9.39636	0.00611661	0.0100875
Tb8.NT.129:ncRNA	3.18901	6.12468	9.421	0.00612777	0.0101045
Tb927.6.730	1.93772	6.48576	9.41564	0.00613983	0.0101215
Tb927.10.8450	2.7575	10.4169	9.40961	0.00615341	0.0101411
Tb927.1.690	3.58652	8.48132	9.4016	0.00617152	0.0101695
Tb11.v5.0833	1.51879	6.7031	9.35665	0.00624092	0.0102751
Tb11.v5.0785	1.77006	6.56418	9.36945	0.00624482	0.0102801
Tb927.8.2270	2.27417	4.83633	9.34564	0.00629975	0.0103603
Tb927.11.17080	1.78254	5.77762	9.34616	0.00629854	0.0103603
Tb11.v5.0616	1.96374	10.0825	9.33932	0.00631442	0.010383
Tb927.3.2340	3.55138	4.18005	9.33786	0.00631781	0.0103871
Tb11.v5.0564	2.54664	5.81257	9.33444	0.00632577	0.0103972
Tb927.2.5530	2.17045	7.69515	9.33451	0.0063256	0.0103972
Tb927.9.2811	1.5854	5.01191	9.3016	0.00633452	0.0104101
Tb927.8.4410	2.21733	6.51804	9.32914	0.00633811	0.0104146
Tb927.10.330	1.72279	5.18004	9.268	0.00641387	0.0105302
Tb11.v5.0491	1.9809	6.20605	9.28348	0.00644566	0.0105749
Tb927.4.3400	2.51237	9.02304	9.27912	0.00645602	0.0105905
Tb927.2.4020	1.78412	6.04161	9.27858	0.00645733	0.0105911
Tb11.v5.0153	2.70918	8.09479	9.26778	0.0064831	0.0106289
Tb927.11.8830	1.60088	8.54016	9.26793	0.00648274	0.0106289
Tb11.v5.0308	2.49801	7.91771	9.24747	0.00653191	0.0106999
Tb11.v5.0309	2.46704	7.90513	9.22632	0.00658317	0.0107763
Tb927.4.220	2.09719	6.8085	9.20734	0.00662954	0.0108492
Tb927.2.2950	2.72414	8.29504	9.20251	0.00664141	0.010864
Tb11.1110	2.13464	4.36396	9.17348	0.00664302	0.0108652
Tb927.4.1550	1.77734	6.25336	9.18483	0.00668501	0.0109277
Tb927.2.5610	2.1568	7.68075	9.17603	0.00670684	0.0109603
Tb927.3.1150	2.16242	5.65208	9.16038	0.00674586	0.0110179
Tb927.7.1080	1.54745	6.33876	9.14142	0.00674947	0.0110223
Tb927.10.6900	1.9494	6.69171	9.15771	0.00675256	0.0110258
Tb927.8.3100	1.78508	5.61811	9.15645	0.0067557	0.0110294
Tb09.v4.0016	2.45261	3.84767	9.11832	0.00678977	0.0110788
Tb927.10.8470	2.40616	7.91782	9.10569	0.00688421	0.011225
Tb927.7.1930	1.79746	8.59001	9.08872	0.00692777	0.0112898
Tb11.v5.0330	2.53983	7.91026	9.07007	0.00697601	0.0113636
Tb927.8.7170	2.20107	8.79541	9.05809	0.00700719	0.0114065
Tb927.10.8480	2.50304	7.89157	9.04316	0.00704626	0.0114653
Tb927.6.2390	1.96218	5.34304	9.02619	0.007091	0.01153
Tb927.10.8440	2.57793	7.91229	9.01845	0.0071115	0.0115601
Tb927.7.4690	2.72471	8.17448	9.01142	0.00713016	0.0115873
Tb09.v4.0167	2.39245	3.74085	8.97062	0.00716628	0.0116443
Tb927.11.12220	1.79557	5.9796	8.99597	0.00717139	0.011651
Tb927.9.9030	2.24906	6.18495	8.98667	0.00719635	0.0116883
Tb927.3.330	3.26376	9.49053	8.95928	0.0072704	0.011802
Tb927.11.9030	1.60573	6.79717	8.88046	0.00748827	0.0121304
Tb11.v5.0860	1.97778	6.80506	8.86444	0.00753342	0.0122001
Tb927.6.990	1.57876	6.04222	8.84884	0.00753874	0.0122071
Tb927.10.11500	1.64937	8.31594	8.85485	0.00756061	0.0122408
Tb927.6.520	1.57214	7.10231	8.84206	0.00759703	0.0122981
Tb927.11.6480	2.05009	8.44708	8.84117	0.00759956	0.0123004
Tb927.10.3750	2.75438	6.1572	8.82671	0.00764101	0.0123624
Tb927.2.6410	2.38505	5.13634	8.82508	0.00764569	0.0123682
Tb927.8.810	2.64312	8.11007	8.82276	0.00765236	0.0123756
Tb927.11.3290	2.2488	5.40011	8.81308	0.00768028	0.012419
Tb927.4.310	2.5221	9.83303	8.7974	0.00772574	0.0124856
Tb927.3.4750	2.10765	9.0964	8.76081	0.00783301	0.012652
Tb927.4.4840	2.00712	4.57203	8.72095	0.00787732	0.0127165
Tb927.5.2430	1.53652	6.00923	8.69286	0.00796511	0.0128494
Tb927.8.3330	1.64154	5.79886	8.70273	0.00799443	0.0128931
Tb927.8.5050	2.00668	7.48189	8.70566	0.00799787	0.0128969
Tb11.0060	1.58551	5.34876	8.65707	0.0080678	0.0130024
Tb09.v4.0171	2.85325	8.71481	8.67768	0.00808298	0.0130251
Tb11.0570	3.02888	3.17594	8.67693	0.00808527	0.013027
Tb927.2.5250	2.29913	7.17488	8.65521	0.00815208	0.0131274
Tb927.4.1710	2.29754	6.11406	8.63293	0.00822121	0.013232
Tb11.v5.0440	2.27544	4.53375	8.63281	0.00822158	0.013232
Tb927.9.11880	1.6063	5.44791	8.5955	0.00825929	0.0132909
Tb927.9.2800	1.66621	5.38676	8.57151	0.00833525	0.013402
Tb927.11.19380	3.10575	3.11808	8.59213	0.00834954	0.0134232
Tb927.3.3800	2.00988	8.71962	8.54977	0.00848515	0.0136281
Tb927.5.4990	1.94966	5.13292	8.52117	0.0085781	0.0137641
Tb927.6.2310	3.13408	8.57069	8.51638	0.00859377	0.0137835
Tb927.7.1910	2.40348	6.92728	8.50703	0.00862449	0.0138252
Tb927.11.15460	2.50524	5.36283	8.49524	0.00866335	0.0138856
Tb927.9.15680	2.22564	4.04409	8.47022	0.00866475	0.013886
Tb927.10.5840	2.69865	5.97122	8.4816	0.00870859	0.0139543
Tb927.8.2880	2.71532	8.60111	8.48086	0.00871104	0.0139563
Tb927.3.2720	2.15654	6.18397	8.47523	0.00872981	0.0139845
Tb927.8.350	2.50022	6.19744	8.47284	0.00873776	0.0139953
Tb927.8.4695	3.08713	4.07411	8.46975	0.0087481	0.0140099
Tb927.7.970	2.81583	9.80157	8.46786	0.0087544	0.0140168
Tb927.7.1950	1.77137	6.31122	8.46758	0.00875534	0.0140168
Tb927.8.1570	2.10761	5.60618	8.45741	0.00878944	0.0140665
Tb927.10.13890	1.99212	5.61691	8.43811	0.00885455	0.0141629
Tb927.11.1630	2.66865	9.30592	8.38469	0.00903758	0.014432
Tb927.7.5040	2.75402	6.37141	8.3638	0.00911032	0.014542
Tb927.10.4490	1.99889	7.11722	8.35184	0.00915223	0.014605
Tb927.8.7910	2.10549	6.57716	8.30344	0.00932415	0.0148623
Tb927.7.5730	1.90469	7.56727	8.29417	0.00935749	0.0149
Tb927.11.16360	1.80339	6.26068	8.29347	0.00936001	0.0149006
Tb927.7.3690	1.6899	7.34832	8.29335	0.00936042	0.0149006
Tb927.8.2690	2.20175	6.10845	8.25433	0.00950227	0.0151182
Tb927.10.9350	1.75187	5.02932	8.22585	0.00952413	0.0151488
Tb927.4.1600	1.85298	4.41318	8.22051	0.00954081	0.0151712
Tb11.v5.0307	2.33892	7.93596	8.23018	0.00959122	0.015241
Tb10.v4.0122	2.24653	5.3998	8.22382	0.00961482	0.0152744
Tb927.10.2470	1.85637	5.56529	8.21589	0.00964433	0.0153129
Tb927.3.340	2.47646	4.57741	8.21163	0.0096602	0.015336
Tb927.2.2090	2.16039	6.25476	8.20997	0.0096664	0.0153417
Tb11.v5.0435	1.91518	7.11069	8.20699	0.00967756	0.0153573
Tb927.11.10730	2.34854	6.37485	8.19179	0.0097346	0.0154415
Tb927.7.6800	2.31404	4.88926	8.18775	0.00974983	0.0154636
Tb927.11.3810	2.13495	3.94373	8.16171	0.00976121	0.0154753
Tb927.11.1820	1.61193	9.46435	8.18288	0.00976823	0.0154844
Tb927.10.13510	2.18519	5.29973	8.1689	0.00982122	0.0155599
Tb927.10.2260	1.83859	6.3733	8.1593	0.00985782	0.0156116
Tb927.4.1540	1.65546	6.07298	8.14405	0.00991625	0.0156977
Tb09.v4.0104	1.99403	5.92015	8.13378	0.0099558	0.0157582
Tb927.9.2580	3.67612	8.91884	8.08134	0.0101606	0.0160584
Tb927.11.280	1.83159	6.28975	8.081	0.010162	0.0160584
Tb927.9.16250	1.9806	4.41174	8.05005	0.0101955	0.0161066
Tb11.v5.0196	1.93815	4.59658	8.0556	0.0101966	0.0161066
Tb11.1400	1.60245	9.46787	8.06181	0.0102381	0.0161699
Tb927.3.3690	1.78616	8.61162	8.04359	0.010311	0.0162784
Tb09.v4.0107	1.56662	4.98575	8.01335	0.010343	0.0163246
Tb927.8.7290	1.842	5.6374	8.03235	0.0103562	0.0163344
Tb927.1.5150	1.85941	4.98969	8.03131	0.0103604	0.0163388
Tb927.7.610	2.57084	5.65405	8.01823	0.0104134	0.0164157
Tb927.10.1410	2.01607	6.65814	8.00752	0.010457	0.0164755
Tb927.8.2170	1.99838	5.8427	7.97977	0.0105708	0.0166507
Tb927.9.11100	1.92166	8.5497	7.97973	0.010571	0.0166507
Tb11.v5.0626	2.15932	6.65045	7.97783	0.0105789	0.0166608
Tb11.v5.0886	1.95172	4.49991	7.93783	0.0106664	0.0167896
Tb927.10.10190	2.444	5.99719	7.95336	0.0106805	0.0168096
Tb927.2.240	1.5587	6.31917	7.92361	0.0108056	0.016988
Tb11.v5.1012	2.84858	3.13162	7.90874	0.0108687	0.0170804
Tb11.v5.0342	1.55503	6.44081	7.90539	0.010883	0.0170959
Tb927.3.3420	1.51833	5.63231	7.84516	0.0110498	0.0173463
Tb927.11.6170	1.81243	8.7247	7.85102	0.0111177	0.0174388
Tb927.7.6590	1.57246	9.4205	7.84714	0.0111346	0.0174631
Tb927.6.1770	2.20505	6.06896	7.83933	0.0111689	0.0175121
Tb927.11.3920	2.64055	7.40294	7.83808	0.0111743	0.0175183
Tb927.5.1440	2.58075	6.10851	7.81957	0.011256	0.0176369
Tb927.4.2450	1.85833	6.91275	7.80627	0.0113151	0.0177223
Tb927.11.16370	1.73543	5.92447	7.8049	0.0113212	0.0177295
Tb10.v4.0246	1.75738	6.60144	7.76399	0.0115052	0.0180104
Tb10.v4.0162	2.09675	4.70007	7.74412	0.0115958	0.0181425
Tb927.9.820	1.78294	5.70768	7.714	0.0117346	0.0183351
Tb927.6.1030	1.60256	6.39753	7.71238	0.0117421	0.0183444
Tb927.1.1930	2.70637	10.7018	7.71065	0.0117502	0.0183545
Tb927.11.2690	1.55827	5.67982	7.70167	0.0117711	0.0183848
Tb10.v4.0171	2.54624	4.86942	7.68591	0.0118658	0.0185302
Tb927.4.690	2.62744	5.1594	7.6588	0.0119939	0.0187152
Tb927.11.4470	2.10166	9.15172	7.63509	0.0121073	0.0188871
Tb09.v4.0165	2.06299	5.49898	7.63087	0.0121276	0.0189162
Tb927.5.810	1.52245	7.16271	7.62558	0.012153	0.0189534
Tb927.1.1960	1.52284	7.64344	7.62483	0.0121567	0.0189566
Tb10.v4.0043	2.82624	3.05739	7.59951	0.0122796	0.0191329
Tb927.11.6940	1.92147	3.66173	7.56085	0.0123707	0.0192671
Tb927.8.6520	1.99047	6.96907	7.55786	0.0124848	0.0194319
Tb927.3.4790	1.98373	9.00182	7.55248	0.0125116	0.019471
Tb927.6.1000	1.57394	6.38026	7.55046	0.0125217	0.0194815
Tb927.6.2350	2.26918	6.87183	7.52401	0.0126544	0.0196776
Tb927.9.9990	1.5192	4.91016	7.50267	0.0126622	0.0196818
Tb927.11.7214	1.7532	8.92535	7.50885	0.0127312	0.0197812
Tb927.11.14280	1.85665	5.61808	7.4709	0.0129258	0.0200648
Tb927.2.6150	1.56588	7.64101	7.46994	0.0129308	0.0200699
Tb927.4.2020	3.37666	8.78113	7.46509	0.0129559	0.0201035
Tb927.9.12900	1.96339	7.52588	7.45404	0.0130133	0.0201792
Tb927.9.810	1.70811	6.48544	7.39239	0.013339	0.0206705
Tb927.6.3770	3.87688	8.1859	7.39173	0.0133425	0.0206732
Tb927.7.950	1.58664	5.11836	7.36959	0.0133584	0.0206895
Tb927.4.5480	3.40019	7.49463	7.38031	0.0134039	0.0207545
Tb927.2.3280	1.92634	4.29514	7.35671	0.0134279	0.0207863
Tb927.7.1230	2.03795	4.8147	7.35105	0.0135624	0.0209722
Tb927.8.4380	1.82179	7.80813	7.32994	0.0136782	0.0211401
Tb11.v5.0955	1.54089	6.89455	7.3276	0.0136911	0.0211516
Tb927.1.4920	2.06722	4.3696	7.31794	0.0137445	0.0212256
Tb927.10.9030	2.65839	2.65962	7.27628	0.0139774	0.0215738
Tb927.11.8840	1.57399	6.61333	7.26338	0.0140504	0.0216808
Tb11.v5.0462	2.13929	5.24066	7.26023	0.0140683	0.0217056
Tb927.2.280	1.58254	6.06143	7.23566	0.0142088	0.0219107
Tb927.1.1730	1.9257	5.47053	7.22822	0.0142516	0.0219681
Tb927.7.3000	2.20606	7.90073	7.22446	0.0142733	0.021994
Tb927.3.350	1.59472	5.16186	7.19581	0.0143449	0.0220973
Tb927.10.9990	3.49609	8.12024	7.2098	0.0143583	0.022115
Tb927.2.2015	2.63112	6.61378	7.20829	0.0143671	0.0221256
Tb927.8.4130	1.81661	4.24537	7.18229	0.0144118	0.0221916
Tb11.v5.0603	1.54828	9.35506	7.1922	0.0144611	0.0222558
Tb927.1.3130	1.50418	5.62145	7.18181	0.0144805	0.0222827
Tb927.9.14040	2.96756	8.29484	7.1824	0.0145187	0.0223385
Tb10.v4.0248	2.52551	3.80647	7.17966	0.0145348	0.0223596
Tb927.10.960	2.02325	6.39492	7.17942	0.0145362	0.0223596
Tb927.11.12590	2.69047	4.31592	7.16668	0.0146115	0.0224725
Tb11.v5.0310	2.44572	10.3655	7.16049	0.0146484	0.0225232
Tb927.11.790	1.83979	5.26557	7.15741	0.0146667	0.0225484
Tb927.10.13010	2.5714	5.29614	7.15177	0.0147003	0.0225971
Tb927.7.2400	1.87928	4.23162	7.12315	0.0147635	0.0226853
Tb927.11.20380	3.28205	5.6414	7.13397	0.014807	0.0227417
Tb11.1720	2.88899	5.2774	7.13381	0.014808	0.0227417
Tb927.11.16530	2.63311	6.3135	7.1236	0.0148696	0.0228273
Tb11.v5.0983	1.65063	4.26575	7.10207	0.0148912	0.0228575
Tb927.8.7010	3.00706	8.63032	7.11601	0.0149156	0.0228889
Tb927.11.4850	2.67121	4.70564	7.11508	0.0149212	0.02289
Tb927.3.3580	1.7669	5.96615	7.10742	0.0149679	0.022954
Tb927.11.17950	2.38551	4.22245	7.06184	0.0152485	0.0233568
Tb11.v5.0237	1.97737	5.98284	7.04741	0.0153386	0.0234794
Tb927.7.3450	2.31835	1.81845	6.98698	0.0156105	0.0238643
Tb927.10.420	2.52515	6.01868	6.99101	0.0156964	0.0239862
Tb927.10.3590	2.16228	7.96092	6.98407	0.0157411	0.0240514
Tb927.10.14090	1.53514	4.63173	6.95248	0.0158336	0.0241832
Tb927.10.2690	2.03563	6.91299	6.93034	0.0160919	0.0245264
Tb927.5.4650	2.85428	4.57001	6.86091	0.0165582	0.0251878
Tb927.11.10150	1.89745	7.09084	6.85694	0.0165853	0.0252257
Tb927.6.1040	1.58855	6.34829	6.84822	0.0166451	0.0253101
Tb927.9.14400	1.62471	5.61288	6.84243	0.0166849	0.025364
Tb927.9.16580	2.43696	2.59015	6.82577	0.0167277	0.0254257
Tb927.11.2970	1.52007	5.78734	6.80858	0.0169197	0.0257042
Tb927.3.5230	1.75666	5.92051	6.80386	0.0169527	0.0257511
Tb10.v4.0132	2.11342	5.30613	6.79823	0.0169922	0.0258043
Tb927.10.5050	1.5638	5.45798	6.79186	0.0170371	0.0258657
Tb927.6.4860	1.56399	5.86389	6.7874	0.0170685	0.0259
Tb927.9.3360	2.51777	8.09009	6.77754	0.0171383	0.0259957
Tb927.6.4840	1.51302	5.89136	6.76313	0.0172408	0.0261377
Tb927.8.4430	1.86567	4.00752	6.7369	0.0173116	0.0262279
Tb11.v5.0656	2.45579	5.21104	6.73055	0.0174753	0.0264553
Tb927.4.1290	1.83608	5.38109	6.72068	0.017547	0.026557
Tb11.v5.0184	2.71007	6.37372	6.70217	0.0176824	0.0267551
Tb08.27P2.390	2.18485	3.81946	6.70025	0.0176965	0.0267729
Tb927.11.7950	2.11197	6.46344	6.69295	0.0177503	0.0268472
Tb927.2.400	1.53163	5.78471	6.6753	0.0178811	0.0270276
Tb11.v5.0934	1.98463	2.52466	6.65041	0.0179475	0.0271245
Tb927.4.1480	2.05825	6.64971	6.60606	0.0184046	0.0277722
Tb927.7.6420	2.88335	4.97907	6.59719	0.0184729	0.027868
Tb927.11.17200	2.43998	1.47023	6.58849	0.0185402	0.0279623
Tb927.9.1410	1.70992	6.00871	6.58069	0.0186007	0.0280392
Tb927.8.1380	1.7938	4.04541	6.56106	0.0186322	0.0280829
Tb927.10.9250	1.86161	4.68086	6.57317	0.0186593	0.0281202
Tb927.10.10690	2.6718	9.79424	6.56871	0.0186941	0.028169
Tb927.11.8510	1.64608	4.80946	6.55508	0.0186968	0.0281694
Tb927.10.12160	1.77376	4.96748	6.56174	0.0187488	0.0282405
Tb927.3.3280	2.02741	3.59619	6.5393	0.0188033	0.0283189
Tb927.10.7270	1.75893	5.6073	6.54882	0.0188504	0.0283826
Tb927.9.3860	2.13477	7.33866	6.54321	0.0188948	0.0284457
Tb11.v5.0641	1.89843	4.11188	6.52023	0.0189547	0.0285249
Tb10.v4.0066	2.70036	3.60917	6.51677	0.0191053	0.0287256
Tb927.11.4950	1.58999	8.23159	6.4987	0.0192508	0.0289173
Tb927.11.3470	1.54657	4.46337	6.48321	0.0192526	0.0289173
Tb927.11.13350	1.5408	5.45415	6.46909	0.0194918	0.0292577
Tb927.4.3260	2.97552	2.30672	6.4653	0.0195229	0.0292969
Tb09.v4.0081	1.89611	4.38443	6.46146	0.0195545	0.0293405
Tb927.11.12110	1.56953	5.67568	6.45854	0.0195785	0.0293728
Tb927.7.2030	1.56269	6.90718	6.4478	0.0196672	0.0294945
Tb927.8.4800	2.98221	5.26851	6.4383	0.0197461	0.0295976
Tb927.11.5940	2.44464	7.35789	6.42006	0.0198984	0.0298145
Tb927.1.2880	1.68288	5.58357	6.40299	0.0200422	0.0300157
Tb927.8.6680	1.55204	4.96714	6.3774	0.0201345	0.0301449
Tb927.11.1600	1.9331	5.82884	6.39113	0.0201428	0.0301516
Tb927.7.7470	1.71895	7.61175	6.39097	0.0201441	0.0301516
Tb927.10.2130	2.00653	4.79706	6.37718	0.0202618	0.0303007
Tb927.6.5540	2.15346	5.97627	6.37326	0.0202954	0.0303431
Tb927.6.2290	2.00176	6.93716	6.37097	0.0203151	0.0303608
Tb927.9.10520	1.78057	4.92698	6.33114	0.0206603	0.030857
Tb927.10.6120	3.0529	4.64213	6.31142	0.0208337	0.0310962
Tb927.1.2980	1.89746	6.35502	6.30537	0.0208873	0.0311625
Tb927.1.270	1.86238	6.97567	6.3028	0.0209101	0.0311902
Tb927.8.720	2.18771	3.5087	6.28397	0.0210271	0.0313567
Tb927.10.11660	1.70513	6.05135	6.27829	0.0211287	0.0314922
Tb927.8.2840	1.75645	6.07552	6.2768	0.0211421	0.031504
Tb927.9.620	2.5371	4.43655	6.26552	0.0212437	0.0316313
Tb927.10.5750	2.32179	7.45021	6.25956	0.0212975	0.0317033
Tb927.10.7160	1.63036	5.90757	6.2542	0.0213462	0.0317717
Tb927.8.5650	1.57719	5.96607	6.24824	0.0214004	0.0318442
Tb10.v4.0038	1.64151	5.65773	6.24759	0.0214063	0.031849
Tb927.10.1760	1.9356	5.13301	6.24474	0.0214322	0.0318795
Tb927.9.10080	2.68849	6.00201	6.24332	0.0214452	0.0318947
Tb927.8.4850	2.13197	6.56357	6.24066	0.0214695	0.0319186
Tb927.6.290	1.6745	5.8278	6.23964	0.0214788	0.0319285
Tb927.9.5680	2.76694	9.1646	6.23462	0.0215248	0.0319927
Tb927.10.7430	2.40832	4.17194	6.20469	0.021801	0.0323744
Tb927.11.16910	3.14086	6.02512	6.19242	0.0219155	0.0325402
Tb927.4.740	2.15368	5.68083	6.16546	0.0221692	0.0328836
Tb927.11.9520	1.66188	6.92769	6.14972	0.0223189	0.0330846
Tb8.NT.9:ncRNA	3.15245	6.05913	6.14825	0.0223329	0.0330996
Tb927.2.1050	1.78626	6.23486	6.14806	0.0223347	0.0330996
Tb927.5.5350	1.62406	6.76071	6.14643	0.0223504	0.0331186
Tb927.4.1140	2.22852	7.02847	6.13842	0.0224271	0.0332239
Tb927.8.3270	2.91693	7.95946	6.13358	0.0224736	0.0332843
Tb927.1.1120	3.35637	7.43412	6.09594	0.022839	0.0337827
Tb927.11.17610	2.50938	7.84147	6.07857	0.0230099	0.034001
Tb927.9.13030	1.97166	5.0633	6.06916	0.0231031	0.03413
Tb927.5.4340	1.61191	7.48845	6.06422	0.0231521	0.0341938
Tb927.7.340	2.47164	5.28093	6.04982	0.0232959	0.0343888
Tb927_10_v4.snoRNA.0074:snoRNA:snoRNA	2.68679	4.46936	6.04761	0.0233181	0.0344171
Tb11.02.5105b	1.60676	8.95864	6.03887	0.0234059	0.0345206
Tb927.3.3560	1.93135	5.91543	6.03099	0.0234854	0.0346292
Tb11.02.5105	1.59904	8.89951	6.02256	0.0235709	0.0347463
Tb927.2.2210	2.099	6.33718	6.01037	0.023695	0.0349205
Tb927_08_v4.snoRNA.0030:snoRNA	3.05278	2.68956	6.00379	0.0237623	0.0350153
Tb927.10.16280	1.91381	3.52345	5.98037	0.0238669	0.0351561
Tb927.7.1970	1.66132	6.46836	5.96296	0.0241846	0.0355882
Tb927_10_v4.snoRNA.0064:snoRNA:snoRNA	2.69531	4.47037	5.91735	0.0246666	0.0362609
Tb927.10.350	1.56741	6.0711	5.91454	0.0246967	0.0363005
Tb927.8.2250	2.28592	5.06734	5.91392	0.0247033	0.0363058
Tb927.10.10070	1.84868	5.09298	5.9041	0.0248087	0.0364554
Tb11.1550	1.77293	3.96528	5.88497	0.0248763	0.0365324
Tb927.6.4400	1.5795	4.99522	5.894	0.0249176	0.0365885
Tb927.4.1660	1.74216	5.06604	5.89245	0.0249343	0.0366084
Tb927.7.3130	2.81631	10.2088	5.87707	0.0251013	0.0368257
Tb927.2.4390	2.17821	4.9564	5.83648	0.0255481	0.0374389
Tb927.8.3260	2.69803	7.18646	5.81468	0.0257917	0.0377722
Tb09.v4.0180	2.85557	3.51518	5.8137	0.0258027	0.0377836
Tb927.10.4480	1.5682	5.7198	5.79074	0.0260623	0.0381255
Tb927.8.6320	1.93551	3.83894	5.77506	0.0261387	0.0382277
Tb927.11.3050	1.9815	4.57427	5.778	0.0262076	0.0383236
Tb927.6.1870	2.55265	7.69511	5.73195	0.0267405	0.0390295
Tb927.7.1370	2.20175	5.25086	5.70637	0.0270418	0.0394272
Tb927.11.13690	1.87006	4.22828	5.70036	0.0271132	0.0395192
Tb2.NT.51:ncRNA	2.08965	4.34272	5.68905	0.0272479	0.0396957
Tb927.9.7190	1.56051	6.94538	5.6777	0.027384	0.0398841
Tb927.2.2570	2.17646	5.77754	5.67602	0.0274043	0.0399086
Tb927.7.2670	1.91273	5.28859	5.67058	0.0274697	0.0399939
Tb927.10.4680	3.04841	2.40622	5.66166	0.0275776	0.040131
Tb927_10_v4.snoRNA.0066:snoRNA:snoRNA	2.73193	4.46973	5.65873	0.0276131	0.0401777
Tb11.v5.0446	2.99768	8.71671	5.65489	0.0276598	0.0402406
Tb927.10.5470	2.47201	5.51118	5.65396	0.0276711	0.040252
Tb927_10_v4.snoRNA.0076:snoRNA:snoRNA	2.59378	4.45436	5.64293	0.0278057	0.0404377
Tb927.7.1460	1.50017	6.18455	5.6222	0.0280606	0.040788
Tb927.9.17500	2.52703	2.61649	5.58783	0.028489	0.0413541
Tb927.11.5440	2.28671	5.6663	5.58678	0.0285022	0.0413682
Tb927.3.390	2.61974	4.70073	5.58254	0.0285555	0.0414353
Tb927_10_v4.snoRNA.0067:snoRNA:snoRNA	2.64894	4.43412	5.57683	0.0286276	0.0415244
Tb927.9.9420	2.55764	6.51622	5.57133	0.0286973	0.0416203
Tb927.6.4320	1.88602	9.71388	5.56867	0.028731	0.0416537
Tb927.11.15500	2.20997	6.42965	5.54157	0.0290773	0.0420983
Tb927.10.10460	1.85715	4.72105	5.54074	0.029088	0.0421033
Tb927.10.4330	2.20101	3.11454	5.53222	0.0291978	0.0422361
Tb09.v4.0010	1.75755	4.55556	5.53195	0.0292014	0.0422361
Tb927_10_v4.snoRNA.0075:snoRNA:snoRNA	2.56741	4.48011	5.52518	0.0292891	0.0423524
Tb927_08_v4.snoRNA.0026:snoRNA	2.94622	2.76153	5.52372	0.029308	0.0423745
Tb11.v5.0399	1.51606	7.73527	5.52171	0.0293341	0.0424017
Tb927_10_v4.snoRNA.0077:snoRNA:snoRNA	2.58019	4.47391	5.51404	0.029434	0.0425356
Tb927.11.4840	2.80474	5.0782	5.50536	0.0295475	0.0426837
Tb927.10.14460	1.84934	5.65215	5.49973	0.0296213	0.0427799
Tb927.2.680	2.18411	4.73336	5.49819	0.0296416	0.0428038
Tb11.v5.0216	1.90471	2.92843	5.48476	0.029669	0.0428355
Tb927.3.3290	1.85775	4.31604	5.48922	0.0297597	0.0429531
Tb927.7.3270	2.5727	5.84044	5.4686	0.0300335	0.0433148
Tb11.v5.0674	1.53738	7.50374	5.42853	0.0305737	0.0440517
Tb927.5.4490	1.78201	4.05142	5.39936	0.0308606	0.0444542
Tb11.02.5400	1.50673	4.92595	5.38566	0.0311547	0.0448501
Tb927.11.rRNA_1:rRNA	1.62278	3.194	5.37486	0.0311618	0.0448549
Tb927.6.580	1.59024	6.45086	5.38154	0.0312211	0.0449347
Tb927.5.4730	1.9408	4.37858	5.37341	0.0313348	0.045076
Tb927.1.1690	1.56352	6.90086	5.35679	0.0315684	0.0453954
Tb927.11.440	1.61726	6.75498	5.34945	0.0316723	0.0455167
Tb927.1.3840	2.26859	8.25009	5.33721	0.0318463	0.0457499
Tb927_08_v4.snoRNA.0027:snoRNA	2.83661	2.74632	5.33499	0.0318779	0.0457897
Tb927.4.5590	1.87519	7.57775	5.33271	0.0319105	0.0458253
Tb927.4.3020	1.78105	4.95208	5.33295	0.0319071	0.0458253
Tb927.10.12670	1.668	12.6554	5.32694	0.0319932	0.0459362
Tb927.8.4940	1.74568	6.27185	5.32178	0.0320671	0.0460332
Tb927.11.17540	1.53671	9.20521	5.31421	0.0321762	0.046184
Tb927.10.2180	1.56957	5.45584	5.30511	0.0323077	0.0463501
Tb927.9.14660	1.90029	5.66429	5.30266	0.0323434	0.0463955
Tb11.v5.1053	1.91947	4.76885	5.29768	0.0324158	0.0464879
Tb927.11.18660	1.64868	6.02809	5.29664	0.0324309	0.0465039
Tb927.6.270	1.56064	5.62295	5.29227	0.0324945	0.046578
Tb927.10.12310	1.92575	6.0049	5.28633	0.0325813	0.0466967
Tb927.10.10590	1.83658	4.63414	5.27526	0.0327438	0.0469065
Tb927.10.4820	2.21556	2.7189	5.2649	0.0328967	0.0470967
Tb927.7.4060	1.66598	3.2503	5.25106	0.032946	0.0471615
Tb927_10_v4.snoRNA.0065:snoRNA:snoRNA	2.78548	4.45439	5.25286	0.0330753	0.0473234
Tb927.11.11440	1.81317	5.81382	5.24913	0.0331308	0.0473912
Tb927_08_v4.snoRNA.0025:snoRNA	2.82294	2.70395	5.23755	0.0333041	0.04761
Tb927_08_v4.snoRNA.0029:snoRNA	2.85217	2.61674	5.23629	0.033323	0.0476252
Tb927.10.10520	1.69726	5.66337	5.2353	0.0333379	0.0476407
Tb927.10.8230	3.01698	6.06263	5.22031	0.0335639	0.0479519
Tb927.2.4580	3.48876	10.4782	5.213	0.0336747	0.0480926
Tb927.11.3160	2.3635	5.53377	5.21083	0.0337077	0.0481279
Tb927.5.295b	1.78996	4.04569	5.2026	0.0337808	0.0482264
Tb927.10.10510	1.70928	5.65689	5.19503	0.033949	0.0484547
Tb927.2.4990	1.51051	6.69522	5.18041	0.0341739	0.0487578
Tb927.11.19220	1.72297	6.24803	5.15462	0.0345751	0.049288
Tb927.10.15530	1.50103	4.34163	5.1414	0.0346236	0.0493512
Tb927.11.3460	1.54153	4.49917	5.12047	0.034965	0.0498195
Tb7.NT.53:ncRNA	1.91008	-0.905463	5.1185	0.0351456	0.0500647
Tb927.1.2100	1.56152	6.07809	5.11187	0.0352515	0.0502033
Tb927.10.10320	3.16062	8.6541	5.10545	0.0353544	0.0503315
Tb927.10.8115	2.6801	2.25653	5.10087	0.0354281	0.050424
Tb11.v5.0474	1.80434	4.27479	5.09487	0.0355248	0.0505493
Tb927.10.9270	1.87205	3.94975	5.09003	0.035603	0.0506545
Tb927.2.2380	2.58795	7.22261	5.04646	0.036316	0.0515872
Tb927.11.15930	1.73413	3.85789	5.02461	0.0365174	0.0518544
Tb927.10.10550	1.76905	4.64482	5.02184	0.036726	0.0521253
Tb927.4.5670	1.55871	4.99624	5.02208	0.036722	0.0521253
Tb927.6.3260	2.39337	3.90547	5.01798	0.0367909	0.0521983
Tb927.11.14360	2.38934	3.82056	4.99544	0.0371717	0.0527065
Tb927.5.4110	1.61298	6.54589	4.99205	0.0372293	0.0527691
Tb927.10.8200	2.91709	8.63687	4.9226	0.0384332	0.0543238
Tb927.1.1030	1.60553	3.67273	4.90248	0.0386247	0.054568
Tb927.10.15780	2.42227	6.15655	4.90664	0.0387161	0.0546773
Tb927.7.4580	1.51528	8.9964	4.88507	0.0391021	0.0551557
Tb927.6.4450	1.51598	4.79515	4.85468	0.0396535	0.0558862
Tb927.7.2620	2.83504	5.16884	4.84567	0.0398186	0.0560987
Tb11.v5.0668	3.02331	6.08351	4.84214	0.0398836	0.0561835
Tb09.v4.0100	2.34354	5.28986	4.82934	0.0401201	0.0564893
Tb927.10.10530	1.73996	4.64691	4.82353	0.040228	0.0566344
Tb927.4.2100	2.11224	4.3054	4.80641	0.0405476	0.0570707
Tb927.5.3080	1.80641	5.94189	4.80324	0.040607	0.0571473
Tb927.11.14820	1.65684	5.93026	4.76723	0.0412901	0.0580387
Tb927.10.4040	2.95747	3.95532	4.75815	0.0414644	0.0582628
Tb927_08_v4.snoRNA.0028:snoRNA	2.85549	2.7036	4.75825	0.0414625	0.0582628
Tb927.10.10570	1.75433	4.63936	4.74183	0.0417799	0.0586521
Tb927.7.5190	2.13745	6.34167	4.73076	0.0419954	0.0589308
Tb927.5.1600	2.54565	9.05424	4.72877	0.0420342	0.0589711
Tb11.1600	2.42808	5.70232	4.68984	0.0428029	0.0599847
Tb927.8.1600	2.36583	5.35741	4.68866	0.0428264	0.0600104
Tb927.6.550	1.50607	7.80642	4.67965	0.0430067	0.0602414
Tb11.1010	1.55706	5.95961	4.67366	0.043127	0.0603954
Tb927.10.11290	3.14683	2.89747	4.67335	0.0431334	0.0603971
Tb927.11.1810	1.67435	4.85801	4.67187	0.0431631	0.0604315
Tb927.9.17530	1.82921	6.32274	4.652	0.0435655	0.0609802
Tb927.3.4396:tRNA	2.84415	2.35244	4.64147	0.0437804	0.0612737
Tb927.9.2280	1.75787	5.07727	4.63684	0.0438752	0.061399
Tb927.10.13420	2.20999	5.15788	4.631	0.0439953	0.0615523
Tb927.1.3150	1.52816	5.60218	4.62393	0.0441412	0.0617121
Tb927.11.17160	3.22303	3.1851	4.60295	0.0445772	0.0622694
Tb927.8.6840	2.2541	8.14617	4.60113	0.0446152	0.062315
Tb05.5K5.140	1.67315	4.02987	4.59512	0.0446695	0.0623834
Tb927.6.4420	2.51838	4.03132	4.56895	0.045294	0.0631499
Tb927.10.16320	2.65516	4.95785	4.56867	0.0453	0.0631507
Tb927.7.5480	1.63342	10.4177	4.56285	0.0454241	0.0633086
Tb10.v4.0126	1.83128	7.01579	4.55236	0.0456488	0.0636065
Tb927.11.6550	1.54732	8.72293	4.54881	0.045725	0.0637052
Tb11.v5.0966	1.88949	4.27924	4.54119	0.0458891	0.0639186
Tb927.10.3530	2.40637	7.18561	4.53683	0.0459834	0.0640422
Tb927.6.5000	1.76937	7.16	4.5352	0.0460189	0.064084
Tb927.11.15720	2.19934	4.47387	4.51134	0.0465392	0.0647454
Tb927.9.610	2.95523	3.53723	4.50559	0.0466656	0.0648995
Tb927.7.3660	1.71594	10.5536	4.47615	0.0473188	0.0657393
Tb927.8.660	1.72243	2.51449	4.45355	0.04765	0.0661739
Tb927.10.5220	1.59755	4.27565	4.44457	0.0480314	0.0666798
Tb927.5.5340	1.81133	3.51046	4.43791	0.0481069	0.066737
Tb927.11.10570	1.9359	4.22718	4.43262	0.0483042	0.0669709
Tb927.10.3330	1.72214	5.72672	4.41441	0.0487232	0.0674877
Tb927.8.3523:tRNA	1.82582	1.56067	4.40138	0.0488684	0.0676728
Tb10.v4.0252	2.72411	6.06064	4.39617	0.0491473	0.0680267
Tb927.8.3650	1.62601	8.6621	4.36859	0.0497962	0.0688842

## Sheet: D5(+tet) vs D5(-tet) (436 hits)
Supplementary Table ST3
Gene present in top 20 list									TriTrypDB GeneID	unique identifier for each gene as cataloged in the TriTrypDB database (https://tritrypdb.org)
Gene also present in primary hitlist of D5 (+tet) vs. D5 (-tet) comparision (overlap = 132 genes)									logFC	Log2 Fold Change
Gene present in reference set of 63 kinetoplast-associated proteins (KAP; Pyrih et al., 2023) = 13 genes									logCPM	Log Counts Per Million
Gene present in reference set of 1650 mitochondral proteins (Pyrih et al., 2023), but not in KAP set = 72 genes									F	F-statistic
*list sorted by FDR									PValue	P-value
									FDR	False Discovery Rate
TriTrypDB GeneID	logFC	logCPM	F	PValue	FDR*
Tb927.1.4010	5.49197	13.3623	53.9801	4.65633e-07	0.000214542
Tb927.7.1400	5.05199	5.27937	53.7804	4.54819e-07	0.000214542
Tb927.10.13220	4.48106	11.5165	51.6264	6.44462e-07	0.000259518
Tb927.5.830	6.40792	9.98258	49.4383	8.80575e-07	0.000302452
Tb927.11.4690	4.82196	6.86036	47.5964	1.15433e-06	0.000345649
Tb927.11.4700	4.90847	7.02357	42.5129	2.5397e-06	0.000608116
Tb927.8.4240	3.79243	7.32073	38.5304	4.9409e-06	0.00104909
Tb927.6.2200	6.41066	6.71987	37.2834	6.14487e-06	0.00120126
Tb927.8.3860	5.32955	4.65007	33.3233	1.27103e-05	0.00185539
Tb927.8.5410	4.90148	3.99022	29.8864	2.41196e-05	0.00293405
Tb927.6.2190	5.7927	6.59095	29.7164	2.59258e-05	0.0030894
Tb927.4.4050	5.07778	3.76869	29.4015	2.64368e-05	0.00311847
Tb927.10.14400	4.16096	3.7551	29.1978	2.75845e-05	0.00318943
Tb927.11.3290	4.20352	5.40011	25.8104	5.98193e-05	0.00560528
Tb927.9.16940	2.26467	6.79958	24.1773	8.36893e-05	0.00740397
Tb927.3.3900	4.60044	4.63426	22.8101	0.000119894	0.00958984
Tb11.v5.0679	7.30609	1.91672	21.035	0.000185483	0.0121009
Tb927.11.16040	2.91381	4.85661	20.6128	0.000200239	0.0127781
Tb927.10.15750	3.72231	4.30501	19.1121	0.000304681	0.0169432
Tb11.v5.0467	2.22129	6.38344	18.3085	0.000371004	0.0187558
Tb927.9.610	7.88725	3.53723	18.218	0.000387279	0.0193158
Tb08.27P2.110	4.43238	4.30005	17.9927	0.000411807	0.020143
Tb927.7.2390	2.28832	6.17422	17.6495	0.000450101	0.0212805
Tb927.8.480	4.62045	4.11544	17.5969	0.000459173	0.021535
Tb927.9.1540	3.31788	4.98312	17.1736	0.000516593	0.0231141
Tb927.11.14400	6.38563	0.405006	16.7193	0.000587192	0.0242305
Tb927.10.11290	8.14238	2.89747	16.3917	0.000644731	0.0255226
Tb927.5.930	3.68065	4.47478	16.0469	0.000712112	0.0270881
Tb927.4.2230	5.17786	3.29072	15.8889	0.000745571	0.0278755
Tb10.v4.0191	4.64242	1.25426	15.678	0.00079296	0.0284176
Tb927.9.800	4.30188	3.93511	15.6508	0.000799291	0.0284577
Tb927.7.1910	3.36662	6.92728	15.3593	0.000871002	0.0297231
Tb927.7.4310	6.15197	2.98202	15.337	0.00087679	0.029765
Tb927.8.6870	3.43876	2.43228	15.1623	0.000904626	0.030012
Tb927.4.4560	4.08336	3.65591	15.15	0.000926886	0.0304906
Tb927.2.4870	2.85634	6.07488	15.0655	0.000950571	0.030898
Tb927.10.13030	4.88441	3.77418	15.0229	0.000962747	0.0309849
Tb927.4.390	3.40105	3.05793	14.8415	0.000996407	0.031077
Tb11.v5.0205	2.61436	5.39608	14.8968	0.000999861	0.031077
Tb927.9.13380	3.863	5.09904	14.6921	0.00106349	0.0312983
Tb927.3.1085	4.92051	1.39793	14.3459	0.00118161	0.0327762
Tb927.3.950	2.05588	7.82545	14.3577	0.00117735	0.0327762
Tb927.8.980	2.26598	7.42858	14.2404	0.00122043	0.0334558
Tb927.11.20480	6.29486	1.20989	14.2164	0.00122947	0.0336246
Tb927.4.380	3.15768	3.07331	14.084	0.00125684	0.034213
Tb927.9.18130	3.26201	6.44442	14.121	0.00126611	0.0342942
Tb927.9.13030	3.15707	5.0633	14.1124	0.00126947	0.0342942
Tb927.9.12340	2.05482	5.74378	14.0444	0.00127571	0.0342942
Tb927.10.6130	2.52626	5.41492	13.95	0.00133483	0.0348728
Tb11.v5.0895	2.1122	5.75895	13.9541	0.00132706	0.0348728
Tb927.11.6890	1.87865	5.63744	13.8137	0.00136731	0.0350933
Tb927.9.7260	2.01168	5.70539	13.5658	0.00147861	0.0365831
Tb927.1.1350	1.90341	6.8299	13.559	0.00150801	0.0370749
Tb927.2.2015	3.79847	6.61378	13.5194	0.00152689	0.0371048
Tb11.v5.0507	6.318	2.03944	13.4159	0.00157751	0.0373272
Tb927.9.17910	2.56798	6.04937	13.3963	0.0015873	0.037372
Tb927.7.3080	5.57778	4.1978	13.3263	0.00162283	0.0377519
Tb927.8.620	1.79494	7.91401	13.3012	0.00163451	0.0378876
Tb927.3.4400	5.99076	2.92971	13.0327	0.00178173	0.039523
Tb927.11.2690	2.06206	5.67982	13.0211	0.00178185	0.039523
Tb927.4.520	7.76778	0.623415	13.707	0.00198981	0.0420802
Tb927.8.6320	2.99304	3.83894	12.6282	0.00200598	0.0421327
Tb927.9.14220	1.8638	5.76412	12.553	0.00204657	0.0425578
Tb927.7.4300	6.41674	2.83485	12.5773	0.00206351	0.0428022
Tb927.10.7410	4.67461	2.92677	12.4882	0.00212419	0.0429174
Tb927.2.4920	2.16277	4.60792	11.9493	0.00249841	0.0467268
Tb927.11.7890	1.84972	6.30202	11.8087	0.00265813	0.0479039
Tb927.1.05	7.5257	0.361793	12.6084	0.00273225	0.0488251
Tb5.NT.35:ncRNA	2.07831	4.80652	11.6805	0.00273434	0.0488251
Tb927.9.17360	5.06576	2.32577	11.4817	0.00296691	0.0506327
Tb927.7.3590	5.3552	3.27399	11.2364	0.00322468	0.053189
Tb927.3.3560	2.71703	5.91543	11.2301	0.00323171	0.0532298
Tb11.v5.0542	2.00151	5.23089	11.1207	0.0033196	0.0542185
Tb927.6.710	8.59945	0.981227	11.9217	0.00335499	0.0544918
Tb927.8.4040	2.43617	4.19441	11.0348	0.00340882	0.0547569
Tb927.6.3720	2.39407	6.88404	10.9747	0.00352759	0.0559193
Tb927.11.5900	4.2351	3.08136	10.9308	0.00358139	0.05629
Tb927.4.2930	5.37538	3.13771	10.8459	0.0036881	0.0570399
Tb927.10.11070	2.21169	5.21311	10.8121	0.0037316	0.057339
Tb927.7.3480	3.87777	3.91254	10.7747	0.0037803	0.057594
Tb927.4.810	1.74769	6.85513	10.7836	0.00376866	0.057594
Tb10.v4.0070	8.34504	0.547553	11.5121	0.00380249	0.0577614
Tb927.10.14920	5.76537	3.42624	10.7384	0.00382826	0.0578466
Tb927.5.3820	5.1909	0.739727	10.6908	0.00389225	0.0584852
Tb927.10.10350	2.53702	5.9451	10.6437	0.0039567	0.0589387
Tb927.11.13870	7.48085	0.49266	11.3268	0.00402702	0.059604
Tb11.v5.0599	2.22057	5.63848	10.5942	0.00402577	0.059604
Tb927.3.2570	3.28131	2.08743	10.5492	0.00408655	0.0602229
Tb927.6.5680	8.34116	-0.108091	11.2687	0.00410045	0.0602418
Tb927.11.6290	8.21885	0.289868	11.1683	0.00423107	0.0607754
Tb927.9.10190	1.57056	5.58925	10.4021	0.00425312	0.0609359
Tb927.3.2560	3.3653	1.64926	10.425	0.00427214	0.0610649
Tb927.7.3350	6.03032	3.15877	10.3854	0.00433215	0.061436
Tb927.5.1170	2.51283	4.05327	10.3424	0.00434763	0.061436
Tb927.8.1380	2.29147	4.04541	10.2744	0.00445031	0.0618699
Tb927.10.8140	5.95509	2.45279	10.27	0.00451237	0.0620677
Tb927.9.1560	2.56521	5.63883	10.2543	0.00453756	0.0622675
Tb927.7.790	1.9059	6.05001	10.1871	0.00464723	0.0630318
Tb10.v4.0032	1.99131	6.91652	10.1735	0.00466977	0.063164
Tb927.1.860	2.50045	5.73732	9.9708	0.00502023	0.0657599
Tb9.NT.6:ncRNA	7.18713	1.50393	10.6121	0.00504586	0.0659123
Tb927.5.520	1.98739	7.5687	9.9509	0.00505619	0.0659384
Tb10.v4.0212	2.20838	5.65343	9.91363	0.0051243	0.0664169
Tb927.2.2380	3.83395	7.22261	9.90401	0.00514206	0.0665122
Tb09.v4.0130	2.9929	1.93181	9.85483	0.00517348	0.0667579
Tb927.11.4240	6.38599	0.444215	10.5237	0.00519114	0.0669118
Tb927.9.5020	4.93358	2.8909	9.80869	0.00532167	0.067994
Tb927.8.1600	3.60903	5.35741	9.70123	0.0055326	0.0697728
Tb927.8.4090	2.13562	3.8941	9.65029	0.00557263	0.0699504
Tb927.1.2990	1.90651	8.20808	9.66007	0.00561584	0.0701791
Tb927.11.14930	1.98373	4.97504	9.59746	0.00571348	0.0709054
Tb927.11.7190	8.75039	1.30114	10.2176	0.00573231	0.0709348
Tb10.v4.0109	4.36717	2.11625	9.60053	0.00573873	0.0709348
Tb927.10.8570	3.99839	2.94611	9.59556	0.0057491	0.0709348
Tb10.v4.0078	5.54522	-0.164704	9.58646	0.00576821	0.0709812
Tb927.10.9420	5.86999	1.91246	9.49833	0.0059567	0.0721602
Tb927.5.3360	5.05727	3.06564	9.43012	0.00610732	0.0729514
Tb927_08_v4.snoRNA.0030:snoRNA	4.10262	2.68956	9.43628	0.00609353	0.0729514
Tb927.8.4190	3.56282	3.96649	9.38324	0.00621328	0.073589
Tb927.1.840	3.93528	2.16405	9.30043	0.00640551	0.0746838
Tb927.10.4370	1.94027	6.87629	9.26574	0.00648799	0.0748684
Tb927.10.3030	3.04967	3.29227	9.26171	0.00649764	0.0749057
Tb11.0390	7.19429	0.485098	9.78803	0.00660333	0.0753799
Tb927.9.4930	4.12086	4.07007	9.18882	0.00667515	0.0755359
Tb927.11.3140	3.00332	5.46858	9.18938	0.00667375	0.0755359
Tb927.7.1250	2.29314	4.56916	9.1888	0.00667521	0.0755359
Tb927.10.14500	3.50838	2.40018	9.17019	0.00672137	0.0758378
Tb927.3.2540	2.5808	3.6746	9.12694	0.0067818	0.0762251
Tb927.3.4500	1.99817	4.84944	9.1063	0.00685669	0.076845
Tb927.4.4660	4.74469	0.535662	9.0716	0.00697203	0.0777645
Tb927.11.12330	5.54838	0.390075	9.02167	0.00710295	0.078401
Tb927.10.7130	2.06266	6.87248	9.00286	0.00715297	0.0786558
Tb927.1.10	3.95138	2.03872	8.90743	0.00741289	0.0803786
Tb927.10.270	6.98365	1.22776	9.4165	0.00747981	0.0807294
Tb927.3.1230	1.59453	7.7263	8.88636	0.00747171	0.0807294
Tb11.v5.0377	2.18949	4.35291	8.85335	0.00752128	0.0810273
Tb927.10.10160	3.74555	2.39707	8.83327	0.00762219	0.0815127
Tb927.11.18070	5.14367	0.992368	8.78516	0.00776144	0.0820914
Tb927.3.2550	2.1863	4.44396	8.77353	0.00779094	0.0821884
Tb927.3.760	2.34378	4.14748	8.74388	0.00787275	0.0829167
Tb927.8.6490	3.05372	3.34414	8.71484	0.00797016	0.0832445
Tb927.10.5880	1.68185	7.96814	8.66838	0.00811151	0.084201
Tb11.v5.0676	1.92156	3.81963	8.58486	0.00829287	0.0854758
Tb927.8.3300	1.8372	6.16378	8.59574	0.00833811	0.0857909
Tb10.v4.0087	4.29251	2.85908	8.50603	0.00862777	0.0868753
Tb927_08_v4.snoRNA.0029:snoRNA	3.89358	2.61674	8.50393	0.00863466	0.0868753
Tb927.8.4930	2.30511	3.83464	8.47789	0.0086393	0.0868753
Tb927.3.370	1.72927	5.30037	8.50494	0.0085809	0.0868753
Tb927.5.1680	4.24822	4.92491	8.48208	0.00870699	0.087055
Tb927.5.5040	1.84016	6.54452	8.4614	0.00877603	0.0871479
Tb11.v5.0854	1.80417	4.58682	8.43256	0.00879091	0.0871479
Tb927.9.6090	1.52091	6.66717	8.46322	0.00876994	0.0871479
Tb927.11.13450	4.58798	2.44851	8.39099	0.00901578	0.088032
Tb927.11.13120	4.63051	1.10506	8.27533	0.00942564	0.0902974
Tb09.v4.0191	5.46845	0.946987	8.7366	0.00945035	0.09046
Tb927.3.2260	8.36792	-0.627619	8.69496	0.00958907	0.0909977
Tb927.9.17580	2.98432	3.15375	8.21424	0.00965047	0.0914016
Tb927.10.6170	2.12016	4.59354	8.20498	0.00968508	0.0915478
Tb927.1.4970	1.63542	5.55109	8.16765	0.00979418	0.0918856
Tb927.7.800	4.46452	3.48589	8.15167	0.00988701	0.0922946
Tb927.10.15000	3.10195	2.99976	8.14752	0.00990292	0.092304
Tb927.8.7940	1.79691	5.75875	8.13137	0.00996514	0.0923122
Tb11.01.6241	1.59897	5.00345	8.07668	0.0100901	0.093074
Tb927.8.7060	3.44742	3.19308	8.08821	0.0101335	0.0933274
Tb927.7.7330	4.48371	1.94839	8.0514	0.0102796	0.093859
Tb927.3.360	2.90428	3.45237	8.02882	0.0103705	0.0943932
Tb927.10.1590	5.39933	0.304912	7.98721	0.0105402	0.0947561
Tb927_08_v4.snoRNA.0025:snoRNA	3.68517	2.70395	7.97087	0.0106076	0.0951592
Tb927.9.3820	3.00881	3.55809	7.94686	0.0107077	0.0953809
Tb927.2.2400	1.62962	6.45714	7.93814	0.0107443	0.0954883
Tb927.8.6080	2.5795	3.17846	7.85229	0.0110329	0.0966555
Tb927.9.8190	4.41706	3.39432	7.84552	0.0111417	0.0971717
Tb09.v4.0197	2.7217	2.08607	7.82081	0.0111702	0.0972751
Tb927.10.4840	2.70969	3.14051	7.81913	0.011258	0.0978203
Tb927.11.17600	4.83343	0.0209464	7.78951	0.01139	0.0983579
Tb11.57.0050	4.29776	1.09501	7.76013	0.0115227	0.0989431
Tb927.9.770	6.79926	0.570046	8.16987	0.011554	0.0990993
Tb11.v5.0923	1.73706	6.34207	7.74439	0.0115945	0.0993056
Tb927.5.3080	2.33885	5.94189	7.72913	0.0116647	0.0995466
Tb927.9.7890	1.74397	4.94555	7.68297	0.0117992	0.100358
Tb927.11.7695	4.30728	0.131757	7.68096	0.0118891	0.100621
Tb927.4.460	2.77188	1.58023	7.67228	0.01193	0.100736
Tb927.3.3600	1.81413	5.13359	7.67279	0.0119276	0.100736
Tb927.7.6310	2.87219	4.57606	7.64457	0.0120618	0.101263
Tb927.3.350	1.64701	5.16186	7.62844	0.0120525	0.101263
Tb927.9.6890	5.07625	0.489349	7.63008	0.0121314	0.101629
Tb927.10.2980	2.746	3.16927	7.58921	0.01233	0.102484
Tb927.4.4100	1.70325	6.74548	7.59147	0.0123189	0.102484
Tb927.7.2320	3.02122	4.00586	7.57694	0.0123904	0.102858
Tb09.v4.0139	2.11457	4.49272	7.57648	0.0123926	0.102858
Tb11.1180	4.87337	0.484189	7.50176	0.0127674	0.10485
Tb927.3.2980	3.99325	1.71906	7.47884	0.0128848	0.105223
Tb927.11.13160	2.46494	3.60775	7.47338	0.012913	0.105223
Tb927.9.9170	2.37715	4.27686	7.4433	0.0130694	0.105549
Tb927.3.5800	2.27854	4.9821	7.38612	0.0133726	0.106597
Tb927.11.18750	5.04538	0.608695	7.38392	0.0133844	0.106613
Tb927.7.700	5.11457	1.50158	7.37367	0.0134396	0.106671
Tb927.11.15810	1.72724	7.40794	7.36191	0.0135033	0.1068
Tb927.1.70	1.56478	5.28752	7.32915	0.0135783	0.107068
Tb927.10.16320	3.51034	4.95785	7.34266	0.0136083	0.10716
Tb927_09_v4.snoRNA.0019:snoRNA	2.08907	2.0652	7.30502	0.0137114	0.107369
Tb927.7.2280	2.67545	6.01307	7.30111	0.0138381	0.107878
Tb927.10.7450	4.60667	2.56112	7.29584	0.0138675	0.107983
Tb927.3.4210	2.31779	6.60006	7.28357	0.0139363	0.108355
Tb927.6.4460	2.03695	4.54604	7.25579	0.0140936	0.108971
Tb927.11.14640	1.67875	5.5344	7.23232	0.014228	0.109312
Tb927.10.11340	2.46751	8.30883	7.23015	0.0142405	0.109336
Tb927.9.13620	2.00322	4.3139	7.20339	0.0143498	0.109814
Tb927.5.1120	1.79223	8.0521	7.16939	0.0145955	0.110608
Tb927.2.5440	1.99257	5.5583	7.15463	0.0146832	0.110912
Tb927.5.1630	3.9464	1.80676	7.14949	0.0147139	0.111073
Tb927.7.4810	2.14377	2.64748	7.11579	0.014808	0.111638
Tb927_08_v4.snoRNA.0028:snoRNA	3.6931	2.7036	7.10681	0.0149716	0.112452
Tb927.10.6180	1.58965	6.04275	7.09943	0.0150166	0.112485
Tb927.11.6460	1.61582	8.01221	7.07469	0.0151688	0.113334
Tb927.10.11560	3.93832	1.95885	7.06545	0.0152261	0.113689
Tb927.3.3290	2.1281	4.31604	7.04783	0.015336	0.114145
Tb11.v5.0878	2.67988	3.1019	7.03445	0.01542	0.11459
Tb927.11.12910	3.83351	1.70033	6.97029	0.0158303	0.115829
Tb927.7.280	3.22414	4.46187	6.97413	0.0158054	0.115829
Tb927.2.3290	2.90795	2.19897	6.96961	0.0158347	0.115829
Tb927.11.13840	2.11308	3.51804	6.94389	0.0158897	0.115829
Tb927.11.7210	3.94318	1.21856	6.92554	0.0161236	0.116517
Tb927_08_v4.snoRNA.0026:snoRNA	3.4246	2.76153	6.92396	0.0161341	0.116521
Tb927.10.1570	6.49571	-0.943645	7.21245	0.0164487	0.117629
Tb09.v4.0192	5.83999	0.792227	7.20541	0.0164926	0.11776
Tb927.7.4770	5.28454	0.0466226	7.18121	0.0166445	0.118233
Tb927.4.1660	1.88957	5.06604	6.83302	0.0167498	0.11841
Tb927.3.4490	2.60337	6.33826	6.82235	0.0168237	0.11864
Tb927.10.8580	5.10153	0.780456	6.79245	0.0170329	0.11969
Tb927.4.1550	1.51473	6.25336	6.75735	0.0172822	0.120563
Tb927.11.8740	4.86632	0.288337	7.06485	0.0173978	0.121007
Tb11.v5.0474	2.09464	4.27479	6.70994	0.0176254	0.122299
Tb927.6.4550	1.98973	3.97443	6.69068	0.0176482	0.122385
Tb927.2.4380	1.75329	9.30411	6.69755	0.0177164	0.122422
Tb927.5.1570	2.07371	7.22	6.66407	0.0179649	0.12374
Tb927.6.800	2.16067	4.25865	6.64443	0.0181124	0.124202
Tb927.10.5570	1.9324	4.26224	6.62289	0.0182319	0.124729
Tb10.v4.0258	3.45243	2.86218	6.60882	0.0183834	0.125033
Tb09.v4.0108	3.10128	0.638878	6.59331	0.0185029	0.125347
Tb927.11.14040	3.73386	3.00133	6.57029	0.0186818	0.125676
Tb927.3.870	1.73142	5.02199	6.57326	0.0186586	0.125676
Tb09.v4.0186	2.01533	3.69348	6.53221	0.0188594	0.126284
Tb927.5.3140	6.74371	-0.337435	6.84555	0.0189262	0.126309
Tb11.v5.0138	1.98279	4.49242	6.5442	0.0188869	0.126309
Tb11.v5.0163	1.89613	3.41207	6.50915	0.0190433	0.126309
Tb927.11.rRNA_1:rRNA	1.80572	3.194	6.51535	0.0189936	0.126309
Tb927.10.4820	2.52349	2.7189	6.50122	0.0192305	0.126704
Tb927.10.5560	1.65067	4.80484	6.48912	0.0192367	0.126704
Tb927.7.6410	2.01611	7.05535	6.46816	0.0194994	0.128073
Tb10.v4.0163	4.20661	0.431897	6.71849	0.0197214	0.129195
Tb11.v5.0268	3.70152	0.626433	6.41723	0.0199222	0.129963
Tb927.11.11530	2.44036	4.72332	6.40737	0.0200052	0.130223
Tb927.10.5530	1.5582	6.02818	6.40775	0.020002	0.130223
Tb927.10.2270	1.64546	11.6155	6.39608	0.0201007	0.130539
Tb927.1.2100	1.75812	6.07809	6.39222	0.0201335	0.130622
Tb11.v5.0630	3.14252	2.69053	6.3807	0.0202317	0.130895
Tb927.7.6210	4.14157	3.11342	6.37437	0.0202859	0.131173
Tb08.27P2.650	3.59771	3.31927	6.33908	0.020591	0.132705
Tb927.9.6420	2.88223	3.31961	6.33778	0.0206023	0.132705
Tb927.8.2050	4.02196	3.34015	6.33483	0.020628	0.132724
Tb7.NT.53:ncRNA	2.54125	-0.905463	6.33537	0.0206234	0.132724
Tb927.5.330	2.3949	3.70769	6.32529	0.0207116	0.132969
Tb927.2.1850	2.95075	3.19218	6.32187	0.0207416	0.133088
Tb927.9.10680	3.36798	3.86819	6.30566	0.0208847	0.133538
Tb927.4.1670	5.49858	0.654726	6.55291	0.0212121	0.134701
Tb927_08_v4.snoRNA.0027:snoRNA	3.1642	2.74632	6.26585	0.0212407	0.134809
Tb927_09_v4.snoRNA.0079:snoRNA	4.42504	-1.11018	6.54352	0.0212906	0.134906
Tb11.NT.192:ncRNA	2.54534	0.572806	6.25101	0.0213752	0.13504
Tb927.10.12160	1.73115	4.96748	6.24864	0.0213967	0.13504
Tb927.4.3196:tRNA	5.25979	-0.033988	6.46832	0.0219309	0.136592
Tb927.10.11450	3.20155	4.05723	6.17564	0.022073	0.136847
Tb927.2.4980	4.4399	1.62963	6.16891	0.0221365	0.137044
Tb11.v5.0912	2.96601	4.04809	6.1359	0.0224513	0.137999
Tb11.v5.0629	1.72873	4.10715	6.07678	0.0228935	0.139245
Tb927.6.4700	3.37841	3.61229	6.07493	0.0230459	0.139305
Tb927.7.4640	2.27123	3.26126	6.07865	0.022982	0.139305
Tb11.v5.0394	2.12663	3.93665	6.06094	0.0231848	0.139707
Tb927_09_v4.snoRNA.0096:snoRNA	5.4386	-1.80191	6.30951	0.0233573	0.139836
Tb927.9.2940	2.14198	5.057	6.00631	0.0237365	0.141426
Tb927.11.660	3.53572	1.38262	5.98426	0.0239633	0.142414
Tb927.4.4940	2.64342	5.54911	5.96478	0.0241657	0.143034
Tb927.10.9030	2.40074	2.65962	5.95555	0.0242623	0.143243
Tb927.10.8310	4.24057	1.89862	5.91632	0.0246776	0.144581
Tb927.10.12940	4.44918	1.53385	5.91229	0.0247207	0.144706
Tb927.10.2580	4.37716	2.4654	5.90289	0.0248217	0.144913
Tb927.11.9910	3.01071	-0.129582	5.89977	0.0248553	0.144913
Tb927.6.2710	1.84761	5.05453	5.90639	0.024784	0.144913
Tb927.11.16400	3.61927	1.69452	5.88948	0.0249665	0.145271
Tb927.1.4380	2.15092	4.107	5.86941	0.0251849	0.146131
Tb927.3.2180	1.58911	7.04333	5.8643	0.0252409	0.146357
Tb927.11.14320	3.80637	2.61231	5.85298	0.0253654	0.146714
Tb927.8.3130	2.56523	3.9699	5.85334	0.0253614	0.146714
Tb927.10.900	5.8616	0.359239	6.1003	0.0254024	0.146783
Tb927.11.15250	1.85398	6.09773	5.84249	0.0254813	0.146948
Tb927.3.2230	3.76658	1.32594	5.8341	0.0255745	0.14712
Tb927.1.2820	1.6135	6.80055	5.83475	0.0255673	0.14712
Tb927.9.6110	3.0688	5.06376	5.82041	0.0257274	0.147711
Tb927.10.16230	4.79622	-0.456909	6.0537	0.0258856	0.147846
Tb11.0410	4.08073	0.181611	5.80598	0.0258896	0.147846
Tb927.7.5590	2.26615	3.84823	5.81335	0.0258066	0.147846
Tb927.11.10610	1.97356	3.05715	5.78674	0.0259661	0.147846
Tb927.11.9295	2.19704	3.72842	5.75026	0.0265271	0.149871
Tb927.6.1710	3.77394	2.27012	5.72623	0.0268075	0.150944
Tb09.v4.0057	1.65814	4.57768	5.71483	0.0268894	0.151186
Tb927.7.4790	5.202	0.473692	5.95412	0.0269539	0.151334
Tb927.4.290	1.50639	4.64966	5.6735	0.0272899	0.15183
Tb927.10.2550	1.61247	6.455	5.68182	0.0273345	0.151835
Tb927_09_v4.snoRNA.0098:snoRNA	5.24503	-2.01559	5.9064	0.0274839	0.152257
Tb10.v4.0261	4.43154	-1.54402	5.89026	0.0276659	0.15283
Tb927.1.2880	1.57757	5.58357	5.64779	0.0277463	0.153129
Tb927.9.6320	3.22643	2.30732	5.63863	0.0278584	0.153385
Tb11.v5.0789	1.63208	3.5774	5.61558	0.0279962	0.15388
Tb927.7.350	1.58463	5.13957	5.62596	0.0280141	0.15388
Tb927.8.5180	2.16002	3.93546	5.62114	0.0280736	0.153959
Tb927.9.16850	4.18353	-0.281888	5.58272	0.0285533	0.155424
Tb927.3.890	1.58483	5.38363	5.58564	0.0285165	0.155424
Tb927.9.12140	2.13589	4.71271	5.5536	0.028923	0.156807
Tb927.4.5800	3.88241	-0.667463	6.45494	0.028983	0.156987
Tb927.3.5430	3.59588	3.17364	5.54509	0.0290321	0.157163
Tb927.5.4730	1.97585	4.37858	5.53072	0.0292173	0.157726
Tb927.8.4130	1.58423	4.24537	5.51746	0.0292406	0.157726
Tb927.9.3600	3.15465	2.03409	5.51978	0.0293592	0.157926
Tb927.10.9100	3.23856	2.66682	5.51013	0.029485	0.158035
Tb927.9.5410	1.93391	4.70614	5.50427	0.0295618	0.15821
Tb927.4.970	5.44001	1.28515	5.72152	0.0296536	0.158353
Tb927.5.4080	2.71616	4.23559	5.49079	0.029739	0.158581
Tb927.7.2970	1.78487	4.44383	5.48179	0.0298581	0.158853
Tb927.1.2850	1.52484	6.71106	5.44005	0.0304173	0.160639
Tb927.9.16170	1.63003	6.93797	5.43324	0.0305097	0.16081
Tb927.5.4910	2.80415	4.12643	5.37549	0.0313056	0.163188
Tb927.1.4410	1.51057	9.07219	5.37079	0.0313715	0.163188
Tb927.7.6580	2.26055	4.28055	5.36314	0.0314789	0.163673
Tb927.10.13780	2.02068	4.30922	5.34813	0.031691	0.164483
Tb927.10.10220	4.47279	1.17798	5.31691	0.0321372	0.166033
Tb927.7.3870	1.51105	6.42363	5.3103	0.0322327	0.166397
Tb10.v4.0234	1.90283	3.14134	5.28835	0.0323967	0.166774
Tb927.10.9850	2.53385	2.25866	5.2741	0.0327608	0.167341
Tb927.2.5130	5.39997	-0.0567694	5.44997	0.0332094	0.168629
Tb927.7.550	3.47637	4.80687	5.23359	0.0333636	0.168867
Tb11.v5.0482	2.76577	0.77192	5.23287	0.0333744	0.168867
Tb10.v4.0105	3.45709	0.41046	5.23171	0.0333919	0.168883
Tb927.9.11790	2.48797	4.24294	5.22004	0.033568	0.169428
Tb11.v5.0936	4.74168	-0.443971	5.41358	0.0337223	0.169672
Tb11.v4.0041	4.45012	-1.05426	5.41105	0.0337583	0.16978
Tb927.11.2640	3.74421	2.32455	5.1998	0.033876	0.170079
Tb927.11.7910	2.36511	0.166647	5.19408	0.0339635	0.170151
Tb927.11.12200	1.51844	6.89139	5.19351	0.0339723	0.170151
Tb927.2.5970	1.83844	7.01059	5.17777	0.0342148	0.171118
Tb927.10.10250	1.85384	3.5804	5.16087	0.0343188	0.171386
Tb927.10.11260	4.82984	0.0975731	5.3692	0.0343604	0.171388
Tb09.v4.0154	1.54948	6.48561	5.16902	0.0343504	0.171388
Tb927.3.5740	2.58822	0.781816	5.15602	0.0345531	0.171838
Tb927.10.5430	2.9692	2.97631	5.14762	0.0346847	0.171849
Tb927.11.2390	2.00335	1.48326	5.12592	0.0348681	0.172611
Tb927.1.1710	3.37419	4.63544	5.12854	0.034986	0.172954
Tb927.1.4910	1.7616	3.58175	5.11783	0.0349967	0.172954
Tb927.7.4670	4.90628	-0.163893	5.31216	0.0352011	0.173519
Tb927.7.250	2.7831	3.78202	5.09704	0.0354897	0.174065
Tb927.9.8620	1.52484	9.63609	5.09221	0.0355677	0.174374
Tb927.11.14200	3.24751	2.29973	5.08246	0.0357257	0.174709
Tb927.5.420	1.55664	7.39023	5.08097	0.0357499	0.174754
Tb927.9.15480	2.31202	4.77574	5.07944	0.0357748	0.174803
Tb927.11.15290	2.43415	2.14712	5.07549	0.0358392	0.175044
Tb927.5.2470	3.17436	3.22257	5.06715	0.0359754	0.175489
Tb927_10_v4.snoRNA.0023:snoRNA:snoRNA	1.92589	1.68582	5.04921	0.036109	0.175842
Tb927.9.6310	1.72984	9.05863	5.05742	0.0361351	0.175842
Tb927.10.1830	1.59468	5.00634	5.05925	0.036105	0.175842
Tb11.v5.0281	2.06976	3.683	5.03722	0.0364692	0.177158
Tb927.7.370	1.74158	3.26726	5.0128	0.0367154	0.177836
Tb927.11.14850	3.80521	2.20309	5.01666	0.036813	0.178087
Tb927.6.4380	2.82031	2.30656	5.01315	0.0368721	0.178226
Tb927.4.2350	3.37234	2.9217	5.01196	0.0368921	0.178248
Tb927.8.1660	2.8368	1.32663	5.01007	0.036924	0.178255
Tb927.8.1440	1.79045	3.77897	4.99296	0.0370523	0.178727
Tb927.7.3030	3.88572	0.223799	5.18581	0.0371497	0.178975
Tb927.4.2950	2.96577	2.19245	4.98598	0.0373328	0.179634
Tb927.7.3050	3.38542	2.91249	4.96623	0.0376719	0.180695
Tb927.4.1480	1.76647	6.64971	4.95562	0.0378554	0.181253
Tb8.NT.42:ncRNA	4.31443	0.648773	4.94844	0.0379802	0.18156
Tb927_09_v4.snoRNA.0020:snoRNA	1.77586	2.01583	4.94037	0.0379566	0.18156
Tb927.11.7180	1.64341	9.08893	4.94371	0.0380626	0.181649
Tb927.10.420	2.08974	6.01868	4.94223	0.0380886	0.181699
Tb11.v5.0236	5.30992	0.598354	5.12632	0.0381102	0.181728
Tb927_09_v4.snoRNA.0071:snoRNA	1.75834	3.58423	4.9179	0.0383511	0.18243
Tb927_09_v4.snoRNA.0017:snoRNA	1.63843	2.09995	4.91085	0.0384759	0.182631
Tb927.11.13610	4.1426	3.38517	4.90264	0.0387873	0.183681
Tb11.v5.0149	1.99211	3.20875	4.86232	0.0394391	0.185991
Tb927.9.2080	1.76427	5.26745	4.8624	0.0395125	0.186182
Tb927.8.4020	3.18797	1.15715	4.85704	0.0396103	0.18652
Tb927.1.3880	2.38216	4.7407	4.83284	0.0400553	0.187837
Tb11.0590	2.5325	2.7828	4.81343	0.0404161	0.188867
Tb927.11.17900	2.51527	1.73271	4.78871	0.0408811	0.190052
Tb927.10.8120	1.94623	3.90649	4.76895	0.0412572	0.191419
Tb927.9.9610	5.19608	0.646189	4.93969	0.0413158	0.191525
Tb927.10.14130	2.37464	2.79479	4.76481	0.0413365	0.191525
Tb927.6.2360	1.55367	8.69585	4.74101	0.0417958	0.192389
Tb927.11.3150	2.41269	2.24817	4.71937	0.0422183	0.193733
Tb927.8.1460	2.11241	6.01267	4.7217	0.0421726	0.193733
Tb927.8.4140	5.20291	1.61567	4.88426	0.0423274	0.193843
Tb927.3.1350	3.57313	1.35996	4.69232	0.0427534	0.194516
Tb927.2.2520	2.06336	3.21197	4.68765	0.0428467	0.19477
Tb09.v4.0180	2.53686	3.51518	4.68513	0.042897	0.194923
Tb927.11.360	3.54095	3.39699	4.66988	0.0432033	0.195882
Tb11.v5.0605	3.26732	1.02816	4.66318	0.0433385	0.196318
Tb927.6.3910	3.24092	1.28202	4.64934	0.0436196	0.19698
Tb927.6.2900	2.9792	2.94998	4.64292	0.0437508	0.197343
Tb927.10.2930	2.47613	4.47437	4.6303	0.0440098	0.198116
Tb11.v5.0749	4.1432	-0.668446	4.78217	0.044267	0.19875
Tb927_10_v4.snoRNA.0024:snoRNA:snoRNA	1.56511	1.71054	4.60672	0.0443249	0.198781
Tb11.v5.0979	5.06113	-1.0313	4.77374	0.0444317	0.199031
Tb11.v5.0929	3.13434	2.01341	4.60065	0.0446252	0.199305
Tb927.8.5270	2.10496	5.37179	4.5964	0.0447142	0.199607
Tb11.v5.0954	5.18374	-0.244428	4.75416	0.0448172	0.199914
Tb927.10.16380	4.80393	0.473285	4.73389	0.0452202	0.200715
Tb927.9.8990	2.5344	3.47709	4.57555	0.0451539	0.200715
Tb9.NT.68:ncRNA	5.19419	0.497615	4.73098	0.0452784	0.200893
Tb927.11.7970	3.2675	2.74457	4.56811	0.0453119	0.200893
Tb927.7.1650	1.62511	8.00961	4.55088	0.0456804	0.201913
Tb927.9.13490	2.58098	4.7079	4.54891	0.0457228	0.202025
Tb927.9.3340	3.68998	-0.126002	4.51704	0.0464143	0.2039
Tb927.1.1730	1.50263	5.47053	4.50274	0.0467282	0.204609
Tb927.11.370	3.40353	1.69726	4.48873	0.0470384	0.204714
Tb927.4.3410	2.77988	3.85674	4.45357	0.047827	0.204714
Tb927.10.11190	2.58043	1.74618	4.49608	0.0468753	0.204714
Tb927.8.3370	2.35812	1.38068	4.40608	0.0489164	0.204714
Tb927.10.840	1.96522	5.02757	4.47206	0.0474104	0.204714
Tb927.10.8130	1.84757	3.98511	4.45345	0.0478296	0.204714
Tb927.10.16300	1.78873	3.58483	4.48139	0.0470973	0.204714
Tb11.v5.0631	1.6891	6.30781	4.42682	0.048437	0.204714
Tb927.11.4830	1.65932	5.00449	4.43485	0.0482531	0.204714
Tb927.7.1160	4.32461	-0.725807	4.55106	0.0490526	0.20495
Tb927.11.1400	1.62313	3.67104	4.38715	0.0491791	0.205332
Tb927.8.5950	2.33617	2.97555	4.37826	0.0495675	0.206511
Tb927.10.8870	3.31501	4.85601	4.37255	0.0497025	0.206766
Tb927.11.16530	2.01613	6.3135	4.37192	0.0497173	0.206766

## Sheet: Overlap = 132 hits
Supplementary Table ST3
Gene with genetic evidence for essential function in kDNA maintenance													Curated GO components in TriTrypDB indicate mitochondrial function or localisation = 32 genes
Gene present in top 20 list
Gene investigated in more detail in this study													TriTrypDB Curated GO Components: Curated Gene Ontology Components from TriTrypDB
Gene present in reference set of 63 kinetoplast-associated proteins (KAP; Pyrih et al., 2023) = 7 genes													TriTrypDB Curated GO Component IDs: Gene Ontology Component IDs from TriTrypDB
Gene present in reference set of 1650 mitochondral proteins (Pyrih et al., 2023), but not in KAP set = 25 genes													MitoTag Location Consensus: Sublocalisation (Pyrih et al., 2023)
Rank (by FDR1): Rank Based on False Discovery Rate from D5 (+tet) vs D5 (-tet) Comparison
TriTrypDB Annotation: Gene Functional Annotation from TriTrypDB
TriTrypDB ID: TriTrypDB Gene Identifier (https://tritrypdb.org)
logFC: Log2 Fold Change
logCPM: Log Counts Per Million
F: F-statistic
			D5 (+tet) vs D5 (-tet)					D5 (+tet) vs D0
Rank (by FDR1)	TriTrypDB Annotation	TriTrypDB ID	logFC (tet+/tet-)	logCPM (tet+/tet-)	F (tet+/tet-)	PValue (tet+/tet-)	FDR (tet+/tet-)	logFC (tet+/D0)	logCPM (tet+/D0)	F (tet+/D0)	PValue (tet+/D0)	FDR (tet+/D0)	TriTrypDB Curated GO Components	TriTrypDB Curated GO Component IDs	MitoTag Location Consensus; Sublocalisation (Pyrih et al., 2023)	HyperLOPIT localisation (Moloney et al., 2023); procyclic form / bloodstream form
1	Tripartite Attachment Complex Protein 60	Tb927.7.1400	5.05199	5.27937	53.7804	4.55e-07	0.000214542	4.72175	5.27937	48.9893	8.97e-07	3.23e-05	cytoplasmic side of mitochondrial outer membrane;mitochondrion;tripartite attachment complex	GO:0032473;GO:0005739;GO:0120121	mito_TAC	mitochondrion IM / microtubule structures 1
2	primase 2	Tb927.1.4010	5.49197	13.3623	53.9801	4.66e-07	0.000214542	8.27435	13.3623	95.4093	5.45e-09	1.59e-05	cytoplasm;mitochondrion	GO:0005737;GO:0005739		mitochondrion matrix 2 / microtubule structures 1
3	cyclophilin type peptidyl-prolyl cis-trans isomerase, putative	Tb927.10.13220	4.48106	11.5165	51.6264	6.44e-07	0.000259518	7.33059	11.5165	105.912	2.29e-09	8.96e-06	nucleoplasm	GO:0005654		unknown / n/a
4	Tripartite attachment complex protein 65	Tb927.5.830	6.40792	9.98258	49.4383	8.81e-07	0.000302452	6.01635	9.98258	45.2782	1.64e-06	3.29e-05	mitochondrion;tripartite attachment complex	GO:0005739;GO:0120121	mito_TAC	mitochondrion IM / unknown
5	mitochondrial DNA polymerase I protein B	Tb927.11.4690	4.82196	6.86036	47.5964	1.15e-06	0.000345649	4.00398	6.86036	35.74	8.1e-06	5.47e-05	antipodal site;cytoplasm;mitochondrial matrix;mitochondrion	GO:0140525;GO:0005737;GO:0005759;GO:0005739	Mito_KPE; Matrix/IMM peripheral proteins	mitochondrion matrix 2 / mitochondrion matrix 2
6	prostaglandin f synthase	Tb927.11.4700	4.90847	7.02357	42.5129	2.54e-06	0.000608116	6.79175	7.02357	68.6562	7.59e-08	3.23e-05	ciliary plasm;cytoplasm;nuclear lumen;nucleoplasm	GO:0097014;GO:0005737;GO:0031981;GO:0005654		cytosol / cytosol
7	hypothetical protein, conserved	Tb927.8.4240	3.79243	7.32073	38.5304	4.94e-06	0.00104909	3.62868	7.32073	35.8969	7.88e-06	5.38e-05	ciliary basal body;kinetoplast;mitochondrial matrix;mitochondrion	GO:0036064;GO:0020023;GO:0005759;GO:0005739	Mito_KPE; Matrix/IMM peripheral proteins	mitochondrion matrix 2 / microtubule structures 1
8	DJ-1 family protein, putative	Tb927.6.2200	6.41066	6.71987	37.2834	6.14e-06	0.00120126	4.68276	6.71987	23.7555	9.58e-05	0.000273542	ciliary plasm;cytoplasm;cytosol;nucleoplasm;nucleus	GO:0097014;GO:0005737;GO:0005829;GO:0005654;GO:0005634	n/a	cytosol / cytosol
9	cytosolic iron-sulfur protein assembly 1	Tb927.8.3860	5.32955	4.65007	33.3233	1.27e-05	0.00185539	2.94628	4.65007	13.0271	0.0017849	0.00327274	CIA complex;ciliary plasm;cytoplasm;cytosol;nucleoplasm	GO:0097361;GO:0097014;GO:0005737;GO:0005829;GO:0005654		cytosol / cytosol
10	hypothetical protein, conserved	Tb927.6.2190	5.7927	6.59095	29.7164	2.59e-05	0.0030894	4.85581	6.59095	23.132	0.000111002	0.000308199	antipodal site;kinetoplast;mitochondrial matrix;mitochondrion;transport vesicle	GO:0140525;GO:0020023;GO:0005759;GO:0005739;GO:0030133	Matrix/IMM peripheral proteins	mitochondrion matrix 2 / mitochondrion matrix 2
11	Tripartite attachment complex protein 166 (p166)	Tb927.11.3290	4.20352	5.40011	25.8104	5.98e-05	0.00560528	2.2488	5.40011	8.81308	0.00768028	0.012419	kinetoplast;mitochondrial inner membrane;mitochondrion;tripartite attachment complex	GO:0020023;GO:0005743;GO:0005739;GO:0120121	mito_TAC	unknown / microtubule structures 1
12	variant surface glycoprotein (VSG, pseudogene), putative, variant surface glycoprotein (VSG), degenerate and frameshifted	Tb927.9.16940	2.26467	6.79958	24.1773	8.37e-05	0.00740397	2.55109	6.79958	30.0862	2.29e-05	9.78e-05	N/A	N/A		n/a / n/a
13	prefoldin subunit, putative	Tb927.11.16040	2.91381	4.85661	20.6128	0.000200239	0.0127781	2.29316	4.85661	13.5098	0.00150456	0.0028108	cytoplasm	GO:0005737		unknown / n/a
14	hypothetical protein, conserved	Tb11.v5.0467	2.22129	6.38344	18.3085	0.000371004	0.0187558	2.55927	6.38344	23.738	9.38e-05	0.000269265	N/A	N/A		n/a / n/a
15	hypothetical protein (pseudogene)	Tb927.9.610	7.88725	3.53723	18.218	0.000387279	0.0193158	2.95523	3.53723	4.50559	0.0466656	0.0648995	N/A	N/A		n/a / n/a
16	Tripartite attachment complex protein 102	Tb927.7.2390	2.28832	6.17422	17.6495	0.000450101	0.0212805	3.08833	6.17422	30.209	2.32e-05	9.87e-05	mitochondrial matrix;mitochondrial protein-containing complex;mitochondrion;tripartite attachment complex	GO:0005759;GO:0098798;GO:0005739;GO:0120121	Mito_Kinetoplast; Matrix/IMM peripheral proteins	mitochondrion matrix 2 / microtubule structures 1
17	hypothetical protein, conserved	Tb927.10.11290	8.14238	2.89747	16.3917	0.000644731	0.0255226	3.14683	2.89747	4.67335	0.0431334	0.0603971	N/A	N/A		n/a / n/a
18	pyridoxal phosphate containing glycine decarboxylase, putative	Tb927.7.1910	3.36662	6.92728	15.3593	0.000871002	0.0297231	2.40348	6.92728	8.50703	0.00862449	0.0138252	cytoplasm;glycine cleavage complex;kinetoplast;mitochondrial inner membrane;mitochondrion	GO:0005737;GO:0005960;GO:0020023;GO:0005743;GO:0005739	IMM integral	mitochondrion matrix 2 / mitochondrion matrix 2
19	kinetoplastid-specific dual specificity phosphatase, putative	Tb927.2.4870	2.85634	6.07488	15.0655	0.000950571	0.030898	3.78488	6.07488	24.442	8.16e-05	0.000242321	ciliary plasm;cytoplasm;nuclear lumen	GO:0097014;GO:0005737;GO:0031981		unknown / unknown
20	hypothetical protein, conserved	Tb11.v5.0205	2.61436	5.39608	14.8968	0.000999861	0.031077	3.61913	5.39608	26.2471	5.43e-05	0.000178664	cytoplasm	GO:0005737		n/a / n/a
21	2OG-Fe(II) oxygenase superfamily, putative	Tb927.3.950	2.05588	7.82545	14.3577	0.00117735	0.0327762	3.08098	7.82545	29.7511	2.57e-05	0.000105664	mitochondrion;nucleus	GO:0005739;GO:0005634	n/a
22	phosphoacetylglucosamine mutase	Tb927.8.980	2.26598	7.42858	14.2404	0.00122043	0.0334558	2.52763	7.42858	17.3886	0.000486482	0.0010449	ciliary plasm;cytoplasm;cytosol;glycosome	GO:0097014;GO:0005737;GO:0005829;GO:0020015
23	variant surface glycoprotein (VSG, pseudogene), putative	Tb927.9.18130	3.26201	6.44442	14.121	0.00126611	0.0342942	3.12711	6.44442	13.1507	0.00171588	0.00316058	N/A	N/A
24	QA-SNARE protein putative	Tb927.9.13030	3.15707	5.0633	14.1124	0.00126947	0.0342942	1.97166	5.0633	6.06916	0.0231031	0.03413	SNARE complex;endomembrane system;integral component of membrane;transport vesicle	GO:0031201;GO:0012505;GO:0016021;GO:0030133
25	EF-hand domain-containing protein	Tb927.9.12340	2.05482	5.74378	14.0444	0.00127571	0.0342942	1.88541	5.74378	11.9987	0.0024628	0.00438558	bilobe structure;cell tip;ciliary basal body;cytoplasm;nucleus;protein phosphatase type 2A complex;transport vesicle	GO:0120120;GO:0051286;GO:0036064;GO:0005737;GO:0005634;GO:0000159;GO:0030133
26	hypothetical protein, conserved	Tb11.v5.0895	2.1122	5.75895	13.9541	0.00132706	0.0348728	1.85795	5.75895	11.0195	0.00346202	0.00599044	N/A	N/A
27	hypothetical protein, conserved	Tb927.10.6130	2.52626	5.41492	13.95	0.00133483	0.0348728	3.6395	5.41492	26.3908	5.26e-05	0.000174853	cytoplasm	GO:0005737
28	RNA-editing substrate binding complex protein RESC14	Tb927.9.7260	2.01168	5.70539	13.5658	0.00147861	0.0365831	3.06808	5.70539	29.1212	2.81e-05	0.000112229	mitochondrial mRNA editing complex;mitochondrion	GO:0031019;GO:0005739	n/a
29	kinesin heavy chain, putative	Tb927.1.1350	1.90341	6.8299	13.559	0.00150801	0.0370749	1.92281	6.8299	13.8385	0.00138185	0.00260613	cytoplasm;kinesin complex;microtubule	GO:0005737;GO:0005871;GO:0005874
30	hypothetical protein	Tb927.2.2015	3.79847	6.61378	13.5194	0.00152689	0.0371048	2.63112	6.61378	7.20829	0.0143671	0.0221256	N/A	N/A
31	variant surface glycoprotein (VSG, atypical), putative	Tb927.9.17910	2.56798	6.04937	13.3963	0.0015873	0.037372	3.20518	6.04937	19.8348	0.000252063	0.000600488	integral component of membrane	GO:0016021
32	KREPA3	Tb927.8.620	1.79494	7.91401	13.3012	0.00163451	0.0378876	3.61081	7.91401	46.5509	1.35e-06	3.23e-05	antipodal site;kinetoplast;mitochondrial mRNA editing complex;mitochondrial matrix;mitochondrion	GO:0140525;GO:0020023;GO:0031019;GO:0005759;GO:0005739	Matrix/IMM peripheral proteins
33	Succinyl-CoA:3-ketoacid coenzyme A transferase, mitochondrial	Tb927.11.2690	2.06206	5.67982	13.0211	0.00178185	0.039523	1.55827	5.67982	7.70167	0.0117711	0.0183848	cytoplasm;mitochondrion	GO:0005737;GO:0005739	consensus mitoproteome
34	hypothetical protein, conserved	Tb927.8.6320	2.99304	3.83894	12.6282	0.00200598	0.0421327	1.93551	3.83894	5.77506	0.0261387	0.0382277	cytoplasm	GO:0005737
35	zinc finger CCCH domain containing protein 44	Tb927.11.7890	1.84972	6.30202	11.8087	0.00265813	0.0479039	2.43745	6.30202	19.7161	0.000259968	0.000615125	cytoplasm	GO:0005737
36	U-box domain containing protein, putative	Tb927.3.3560	2.71703	5.91543	11.2301	0.00323171	0.0532298	1.93135	5.91543	6.03099	0.0234854	0.0346292	axoneme;ciliary basal body;cytoplasm	GO:0005930;GO:0036064;GO:0005737
37	hypothetical protein, conserved	Tb927.6.3720	2.39407	6.88404	10.9747	0.00352759	0.0559193	2.96662	6.88404	16.1076	0.000699698	0.00142751	ciliary plasm;cytoplasm;nuclear lumen	GO:0097014;GO:0005737;GO:0031981
38	expression site-associated gene 5 (ESAG5) protein, putative	Tb927.4.810	1.74769	6.85513	10.7836	0.00376866	0.057594	2.77079	6.85513	25.1839	6.89e-05	0.000213037	cytoplasm;transport vesicle	GO:0005737;GO:0030133
39	STE/STE11 serine/threonine-protein kinase, putative	Tb927.10.10350	2.53702	5.9451	10.6437	0.0039567	0.0589387	2.46645	5.9451	10.1403	0.00472516	0.00796024	ciliary basal body;cytoplasm	GO:0036064;GO:0005737
40	variant surface glycoprotein (VSG), putative	Tb11.v5.0599	2.22057	5.63848	10.5942	0.00402577	0.059604	2.92228	5.63848	17.4055	0.000484205	0.00104058	N/A	N/A
41	hypothetical protein, conserved	Tb927.5.1170	2.51283	4.05327	10.3424	0.00434763	0.061436	3.60817	4.05327	19.5363	0.000265346	0.00062575	ciliary plasm;cytoplasm;nuclear lumen;nucleoplasm	GO:0097014;GO:0005737;GO:0031981;GO:0005654
42	F-box protein, putative	Tb927.8.1380	2.29147	4.04541	10.2744	0.00445031	0.0618699	1.7938	4.04541	6.56106	0.0186322	0.0280829	N/A	N/A
43	hypothetical protein, conserved	Tb927.7.790	1.9059	6.05001	10.1871	0.00464724	0.0630318	2.85268	6.05001	21.2983	0.000173638	0.000441487	cytoplasm	GO:0005737
44	expression site- associated gene 3 (ESAG3) protein, putative, expression site associated gene (ESAG) protein, putative, chrX additional, unordered contigs	Tb10.v4.0032	1.99131	6.91652	10.1735	0.00466977	0.063164	3.30716	6.91652	25.2788	6.74e-05	0.00021006	N/A	N/A
45	stomatin-like protein, putative	Tb927.5.520	1.98739	7.5687	9.9509	0.00505619	0.0659384	3.8629	7.5687	32.1747	1.59e-05	7.73e-05	integral component of membrane;mitochondrion	GO:0016021;GO:0005739	IMS/Membrane peripheral proteins
46	variant surface glycoprotein (VSG, pseudogene), putative, chrX additional, unordered contig	Tb10.v4.0212	2.20838	5.65343	9.91363	0.0051243	0.0664169	2.90027	5.65343	16.2346	0.00067451	0.00138297	N/A	N/A
47	glycosyltransferase (GlcNAc), putative	Tb927.2.2380	3.83395	7.22261	9.90401	0.00514206	0.0665122	2.58795	7.22261	5.04646	0.036316	0.0515872	cytoplasm;transport vesicle	GO:0005737;GO:0030133
48	lysyl-tRNA synthetase, putative	Tb927.8.1600	3.60903	5.35741	9.70123	0.0055326	0.0697728	2.36583	5.35741	4.68866	0.0428264	0.0600104	cytoplasm;transport vesicle	GO:0005737;GO:0030133
49	kinetoplast ribosomal PPR-repeat containing protein 2	Tb927.1.2990	1.90651	8.20808	9.66007	0.00561584	0.0701791	3.35978	8.20808	26.7256	4.89e-05	0.000165944	antipodal site;cytoplasm;mitochondrial matrix;mitochondrial small ribosomal subunit;mitochondrion	GO:0140525;GO:0005737;GO:0005759;GO:0005763;GO:0005739	Matrix/IMM peripheral proteins
50	C/D snoRNA	Tb927_08_v4.snoRNA.0030:snoRNA	4.10262	2.68956	9.43628	0.00609353	0.0729514	3.05278	2.68956	6.00379	0.0237623	0.0350153	N/A	N/A
51	expression site-associated gene (ESAG) protein, putative, expression site-associated gene 3 (ESAG3) protein, putative	Tb927.10.4370	1.94027	6.87629	9.26574	0.00648799	0.0748684	3.5024	6.87629	26.6308	4.99e-05	0.000168298	cytoplasm;integral component of membrane;transport vesicle	GO:0005737;GO:0016021;GO:0030133
52	hypothetical protein, conserved	Tb927.10.7130	2.06266	6.87248	9.00286	0.00715297	0.0786558	2.3944	6.87248	11.8522	0.00261976	0.00463819	cortical cytoskeleton	GO:0030863
53	Dicer-like protein 2	Tb927.3.1230	1.59453	7.7263	8.88636	0.00747171	0.0807294	3.1293	7.7263	30.5278	2.2e-05	9.53e-05	nucleoplasm;nucleus	GO:0005654;GO:0005634
54	Cytoskeleton-associated protein 67 kDa	Tb927.10.5880	1.68185	7.96814	8.66838	0.00811151	0.084201	3.50168	7.96814	32.5804	1.47e-05	7.34e-05	cortical cytoskeleton;cytoskeleton	GO:0030863;GO:0005856
55	expression site-associated gene 2 (ESAG2) protein, putative	Tb11.v5.0676	1.92156	3.81963	8.58486	0.00829287	0.0854758	2.02933	3.81963	9.56474	0.00574966	0.00953216	N/A	N/A
56	variant surface glycoprotein (VSG, atypical), putative	Tb927.3.370	1.72927	5.30037	8.50494	0.0085809	0.0868753	2.91317	5.30037	22.2033	0.00013606	0.00036159	integral component of membrane	GO:0016021
57	C/D snoRNA	Tb927_08_v4.snoRNA.0029:snoRNA	3.89358	2.61674	8.50393	0.00863466	0.0868753	2.85217	2.61674	5.23629	0.033323	0.0476252	N/A	N/A
58	variant surface glycoprotein (VSG, pseudogene), putative, variant surface glycoprotein, point mutation	Tb927.5.5040	1.84016	6.54452	8.4614	0.00877603	0.0871479	2.17116	6.54452	11.5439	0.00290523	0.00509648	N/A	N/A
59	hypothetical protein	Tb927.1.4970	1.63542	5.55109	8.16765	0.00979418	0.0918856	2.31655	5.55109	15.709	0.000779627	0.00156947	mitochondrion;transport vesicle	GO:0005739;GO:0030133
60	expression site-associated gene (ESAG) protein, putative	Tb11.01.6241	1.59897	5.00345	8.07668	0.0100901	0.093074	3.31129	5.00345	30.503	2.11e-05	9.26e-05	N/A	N/A
61	C/D snoRNA	Tb927_08_v4.snoRNA.0025:snoRNA	3.68517	2.70395	7.97087	0.0106076	0.0951592	2.82294	2.70395	5.23755	0.0333041	0.04761	N/A	N/A
62	glycosyltransferase (GlcNAc), putative	Tb927.2.2400	1.62962	6.45714	7.93814	0.0107443	0.0954883	2.36089	6.45714	15.8853	0.00074635	0.0015095	cytoplasm;mitochondrion;transport vesicle	GO:0005737;GO:0005739;GO:0030133
63	transcription factor IIa, putative	Tb927.10.4840	2.70969	3.14051	7.81913	0.011258	0.0978203	4.03857	3.14051	15.6712	0.000794525	0.00159396	cytoplasm;nuclear lumen	GO:0005737;GO:0031981
64	variant surface glycoprotein (VSG), putative	Tb11.v5.0923	1.73706	6.34207	7.74439	0.0115945	0.0993056	1.98947	6.34207	10.0191	0.00493419	0.00828608	N/A	N/A
65	hypothetical protein, conserved	Tb927.5.3080	2.33885	5.94189	7.72913	0.0116647	0.0995466	1.80641	5.94189	4.80324	0.040607	0.0571473	ciliary basal body;ciliary pro-basal body	GO:0036064;GO:0120280
66	hypothetical protein	Tb927.3.3600	1.81413	5.13359	7.67279	0.0119276	0.100736	2.34717	5.13359	12.4212	0.00217116	0.00391278	ciliary plasm;cytoplasm;nuclear lumen	GO:0097014;GO:0005737;GO:0031981
67	variant surface glycoprotein, degenerate, variant surface glycoprotein (VSG, pseudogene), putative	Tb927.3.350	1.64701	5.16186	7.62844	0.0120525	0.101263	1.59472	5.16186	7.19581	0.0143449	0.0220973	N/A	N/A
68	hypothetical protein, conserved	Tb927.4.4100	1.70325	6.74548	7.59147	0.0123189	0.102484	3.26473	6.74548	24.7637	7.58e-05	0.000228938	cytoplasm;mitochondrion;nuclear lumen;ribonucleoprotein complex	GO:0005737;GO:0005739;GO:0031981;GO:1990904
69	expression site-associated gene (ESAG, pseudogene), putative, expression site-associated gene 1 (ESAG1), degenerate	Tb927.3.5800	2.27854	4.9821	7.38612	0.0133726	0.106597	4.00067	4.9821	19.6772	0.000262618	0.000620192	N/A	N/A
70	NADH-ubiquinone oxidoreductase B22 subunit	Tb927.11.15810	1.72724	7.40794	7.36191	0.0135033	0.1068	3.6235	7.40794	27.8567	3.83e-05	0.000138495	NADH dehydrogenase complex;mitochondrial inner membrane;mitochondrial membrane;mitochondrial respiratory chain complex I;mitochondrion	GO:0030964;GO:0005743;GO:0031966;GO:0005747;GO:0005739	IMM integral
71	variant surface glycoprotein (VSG, pseudogene), putative	Tb927.10.16320	3.51034	4.95785	7.34266	0.0136083	0.10716	2.65516	4.95785	4.56867	0.0453	0.0631507	N/A	N/A
72	hypothetical protein, conserved	Tb927.7.2280	2.67545	6.01307	7.30111	0.0138381	0.107878	3.22227	6.01307	10.1171	0.00476448	0.0080207	cytoplasm;mitochondrion;paraflagellar rod	GO:0005737;GO:0005739;GO:0097740
73	hypothetical protein, conserved	Tb927.11.14640	1.67875	5.5344	7.23232	0.014228	0.109312	2.33401	5.5344	13.4225	0.00157423	0.00292365	cytoplasm	GO:0005737
74	hypothetical protein, conserved	Tb927.10.11340	2.46751	8.30883	7.23015	0.0142405	0.109336	4.6395	8.30883	21.022	0.000186089	0.000467444	cytoplasm	GO:0005737	n/a
75	C/D snoRNA	Tb927_08_v4.snoRNA.0028:snoRNA	3.6931	2.7036	7.10681	0.0149716	0.112452	2.85549	2.7036	4.75825	0.0414625	0.0582628	N/A	N/A
76	FLA1-like protein	Tb927.10.6180	1.58965	6.04275	7.09943	0.0150166	0.112485	2.83691	6.04275	20.7078	0.000201466	0.000497825	acidocalcisome	GO:0020022
77	EF-hand domain pair, putative	Tb927.11.6460	1.61582	8.01221	7.07469	0.0151688	0.113334	3.44348	8.01221	27.8949	3.79e-05	0.00013779	axoneme;cilium;cytoplasm	GO:0005930;GO:0005929;GO:0005737
78	protein kinase, putative	Tb927.3.3290	2.1281	4.31604	7.04783	0.015336	0.114145	1.85775	4.31604	5.48922	0.0297597	0.0429531	cell tip;cytoplasm;transport vesicle	GO:0051286;GO:0005737;GO:0030133
79	C/D snoRNA	Tb927_08_v4.snoRNA.0026:snoRNA	3.4246	2.76153	6.92396	0.0161341	0.116521	2.94622	2.76153	5.52372	0.029308	0.0423745	N/A	N/A
80	mitochondrial carrier protein, putative	Tb927.4.1660	1.88957	5.06604	6.83302	0.0167498	0.11841	1.74216	5.06604	5.89245	0.0249343	0.0366084	glycosome;mitochondrial inner membrane;mitochondrial membrane;mitochondrion	GO:0020015;GO:0005743;GO:0031966;GO:0005739	IMM integral
81	hypothetical protein, conserved	Tb927.4.1550	1.51473	6.25336	6.75735	0.0172822	0.120563	1.77734	6.25336	9.18483	0.00668501	0.0109277	cytoplasm;nucleoplasm	GO:0005737;GO:0005654
82	protein kinase, putative	Tb11.v5.0474	2.09464	4.27479	6.70994	0.0176254	0.122299	1.80434	4.27479	5.09487	0.0355248	0.0505493	N/A	N/A
83	NADH dehydrogenase (ubiquinone) 1 alpha subcomplex subunit, putative	Tb927.2.4380	1.75329	9.30411	6.69755	0.0177164	0.122422	5.37188	9.30411	45.834	1.51e-06	3.24e-05	NADH dehydrogenase complex;cytoplasm;kinetoplast;mitochondrial matrix;mitochondrion	GO:0030964;GO:0005737;GO:0020023;GO:0005759;GO:0005739	Matrix/IMM peripheral proteins
84	zinc finger CCCH domain containing protein 12	Tb927.5.1570	2.07371	7.22	6.66407	0.0179649	0.12374	2.78216	7.22	11.3724	0.00307884	0.00538244	cytoplasm;cytosol;transport vesicle	GO:0005737;GO:0005829;GO:0030133
85	hypothetical protein, conserved	Tb927.10.5570	1.9324	4.26224	6.62289	0.0182319	0.124729	2.97021	4.26224	14.4914	0.00112233	0.00216566	cytoplasm;kinetoplast;mitochondrial inner membrane;mitochondrion	GO:0005737;GO:0020023;GO:0005743;GO:0005739	IMM integral
86	Histone RNA hairpin-binding protein RNA-binding domain containing protein, putative	Tb927.3.870	1.73142	5.02199	6.57326	0.0186586	0.125676	2.93983	5.02199	17.3494	0.000491825	0.00105444	cytoplasm;histone pre-mRNA 3'end processing complex;nucleus	GO:0005737;GO:0071204;GO:0005634
87	variant surface glycoprotein (VSG, pseudogene), putative, chrIX additional, unordered contigs	Tb09.v4.0186	2.01533	3.69348	6.53221	0.0188594	0.126284	2.99142	3.69348	13.4751	0.00152118	0.00283775	N/A	N/A
88	variant surface protein (VSG), putative	Tb11.v5.0138	1.98279	4.49242	6.5442	0.0188869	0.126309	2.97093	4.49242	13.6786	0.00145252	0.0027236	N/A	N/A
89	5.8S ribosomal RNA	Tb927.11.rRNA_1:rRNA	1.80572	3.194	6.51535	0.0189936	0.126309	1.62278	3.194	5.37486	0.0311618	0.0448549	N/A	N/A
90	hypothetical protein, conserved	Tb927.10.4820	2.52349	2.7189	6.50122	0.0192305	0.126704	2.21556	2.7189	5.2649	0.0328967	0.0470967	bilobe structure	GO:0120120
91	hypothetical protein, conserved	Tb927.7.6410	2.01611	7.05535	6.46816	0.0194994	0.128073	3.0117	7.05535	13.3588	0.00160623	0.00297738	mitochondrial matrix;mitochondrion	GO:0005759;GO:0005739	Matrix/IMM peripheral proteins
92	hypothetical protein, conserved	Tb927.10.5530	1.5582	6.02818	6.40775	0.020002	0.130223	1.92518	6.02818	9.57722	0.00578765	0.00958561	cytoplasm	GO:0005737
93	vacuolar protein sorting-associated protein 35, putative	Tb927.10.2270	1.64546	11.6155	6.39608	0.0201007	0.130539	3.94478	11.6155	30.5111	2.21e-05	9.55e-05	cytoplasm;late endosome;membrane;retromer complex;transport vesicle	GO:0005737;GO:0005770;GO:0016020;GO:0030904;GO:0030133
94	Calpain-like protein 1.1	Tb927.1.2100	1.75812	6.07809	6.39222	0.0201335	0.130622	1.56152	6.07809	5.11187	0.0352515	0.0502033	ciliary tip;paraflagellar rod	GO:0097542;GO:0097740
95	Noncoding RNA, putative	Tb7.NT.53:ncRNA	2.54125	-0.905463	6.33537	0.0206234	0.132724	1.91008	-0.905463	5.1185	0.0351456	0.0500647	N/A	N/A
96	C/D snoRNA	Tb927_08_v4.snoRNA.0027:snoRNA	3.1642	2.74632	6.26585	0.0212407	0.134809	2.83661	2.74632	5.33499	0.0318779	0.0457897	N/A	N/A
97	hypothetical protein, conserved	Tb927.10.12160	1.73115	4.96748	6.24864	0.0213967	0.13504	1.77376	4.96748	6.56174	0.0187488	0.0282405	ciliary plasm;cytoplasm;mitochondrial matrix;mitochondrion;nuclear lumen	GO:0097014;GO:0005737;GO:0005759;GO:0005739;GO:0031981	Matrix/IMM peripheral proteins
98	Mechanosensitive ion channel MscS, putative	Tb927.10.9030	2.40074	2.65962	5.95555	0.0242623	0.143243	2.65839	2.65962	7.27628	0.0139774	0.0215738	ciliary plasm;cytoplasm;kinetoplast;mitochondrial matrix;mitochondrion;nuclear lumen;transport vesicle	GO:0097014;GO:0005737;GO:0020023;GO:0005759;GO:0005739;GO:0031981;GO:0030133	Matrix/IMM peripheral proteins
99	mitochondrial ATP synthase subunit ATPTB11	Tb927.3.2180	1.58911	7.04333	5.8643	0.0252409	0.146357	3.12728	7.04333	20.2704	0.000225254	0.000546728	mitochondrial inner membrane;mitochondrial proton-transporting ATP synthase complex;mitochondrion	GO:0005743;GO:0005753;GO:0005739	IMM integral
100	hypothetical protein, conserved	Tb927.11.15250	1.85398	6.09773	5.84249	0.0254813	0.146948	4.25637	6.09773	25.1519	6.94e-05	0.00021425	axoneme;cilium	GO:0005930;GO:0005929
101	pteridine transporter, putative	Tb927.1.2820	1.6135	6.80055	5.83475	0.0255673	0.14712	2.56428	6.80055	13.8061	0.00139587	0.00262749	N/A	N/A
102	variant surface glycoprotein (VSG, pseudogene), putative, chrIX additional, unordered contigs	Tb09.v4.0057	1.65814	4.57768	5.71483	0.0268894	0.151186	3.15655	4.57768	18.5538	0.000350258	0.000789361	N/A	N/A
103	malate dehydrogenase-related	Tb927.10.2550	1.61247	6.455	5.68182	0.0273345	0.151835	2.79364	6.455	15.6781	0.000792926	0.00159158	cytoplasm;mitochondrial matrix;mitochondrion	GO:0005737;GO:0005759;GO:0005739	Matrix/IMM peripheral proteins
104	pteridine transporter, putative	Tb927.1.2880	1.57757	5.58357	5.64779	0.0277463	0.153129	1.68288	5.58357	6.40299	0.0200422	0.0300157	N/A	N/A	n/a
105	expression site-associated gene 2 (ESAG2) protein, putative	Tb11.v5.0789	1.63208	3.5774	5.61558	0.0279962	0.15388	2.71305	3.5774	14.4541	0.00112123	0.0021639	N/A	N/A
106	hypothetical protein, conserved	Tb927.3.890	1.58483	5.38363	5.58564	0.0285165	0.155424	2.86155	5.38363	16.6453	0.00059968	0.00125144	N/A	N/A
107	variant surface glycoprotein (VSG, atypical), putative	Tb927.5.4730	1.97585	4.37858	5.53072	0.0292173	0.157726	1.9408	4.37858	5.37341	0.0313348	0.045076	integral component of membrane	GO:0016021
108	class I transcription factor A, subunit 5b	Tb927.8.4130	1.58423	4.24537	5.51746	0.0292406	0.157726	1.81661	4.24537	7.18229	0.0144118	0.0221916	N/A	N/A
109	pteridine transporter, putative	Tb927.1.2850	1.52484	6.71106	5.44005	0.0304173	0.160639	2.57531	6.71106	14.4524	0.00114379	0.00220306	N/A	N/A
110	variant surface glycoprotein (VSG), degenerate, variant surface glycoprotein (VSG, pseudogene), putative	Tb927.9.16170	1.63003	6.93797	5.43324	0.0305097	0.16081	3.19404	6.93797	18.5574	0.000353313	0.000795216	N/A	N/A
111	SUMO-interacting motif-containing protein	Tb927.1.4410	1.51057	9.07219	5.37079	0.0313715	0.163188	3.33271	9.07219	22.7882	0.000120526	0.00032887	cytoplasm;mitochondrion;nucleoplasm;transport vesicle	GO:0005737;GO:0005739;GO:0005654;GO:0030133	IMS/Membrane peripheral proteins
112	hypothetical protein, conserved	Tb927.7.3870	1.51105	6.42363	5.3103	0.0322327	0.166397	4.19373	6.42363	32.9575	1.36e-05	7.07e-05	N/A	N/A
113	hypothetical protein, conserved	Tb927.11.12200	1.51844	6.89139	5.19351	0.0339723	0.170151	4.08348	6.89139	30.5649	2.18e-05	9.48e-05	endoplasmic reticulum;nuclear envelope	GO:0005783;GO:0005635
114	hypothetical protein, conserved	Tb927.2.5970	1.83844	7.01059	5.17777	0.0342148	0.171118	4.31194	7.01059	23.1142	0.000111476	0.0003091	ciliary pocket collar	GO:1990900
115	expression site-associated gene (ESAG, pseudogene), putative, chrIX additional, unordered contigs, expression site-associated gene 3 (ESAG3, pseudogene), putative	Tb09.v4.0154	1.54948	6.48561	5.16902	0.0343504	0.171388	3.53646	6.48561	23.1138	0.000111486	0.0003091	N/A	N/A
116	hypothetical protein, conserved	Tb927.9.8620	1.52484	9.63609	5.09221	0.0355677	0.174374	4.52737	9.63609	35.0095	9.27e-06	5.82e-05	ciliary basal body;ciliary pocket collar	GO:0036064;GO:1990900
117	invariant surface glycoprotein, putative	Tb927.5.420	1.55664	7.39023	5.08097	0.0357499	0.174754	3.92363	7.39023	26.7204	4.89e-05	0.000166084	transport vesicle	GO:0030133
118	syntaxin, putative	Tb927.10.1830	1.59468	5.00634	5.05925	0.036105	0.175842	2.8668	5.00634	14.9516	0.000983535	0.00192713	SNARE complex;endomembrane system;integral component of membrane;membrane;plasma membrane;transport vesicle	GO:0031201;GO:0012505;GO:0016021;GO:0016020;GO:0005886;GO:0030133
119	ABC transporter, putative	Tb927.9.6310	1.72984	9.05863	5.05742	0.0361351	0.175842	3.77143	9.05863	20.3849	0.00021874	0.000533175	cytoplasmic side of plasma membrane;endoplasmic reticulum;integral component of membrane;nuclear envelope;pellicular membrane;transport vesicle	GO:0009898;GO:0005783;GO:0016021;GO:0005635;GO:0120267;GO:0030133
120	maoC-like dehydratase, putative	Tb927.8.1440	1.79045	3.77897	4.99296	0.0370523	0.178727	3.15963	3.77897	14.1086	0.00124748	0.00237885	ciliary plasm;cytoplasm;mitochondrial matrix;mitochondrion;nuclear lumen;tripartite attachment complex	GO:0097014;GO:0005737;GO:0005759;GO:0005739;GO:0031981;GO:0120121	Matrix/IMM peripheral proteins
121	DNA cross-link repair protein pso2/snm1	Tb927.4.1480	1.76647	6.64971	4.95562	0.0378554	0.181253	2.05825	6.64971	6.60606	0.0184046	0.0277722	nuclear lumen;nucleus	GO:0031981;GO:0005634
122	cAMP response protein 10	Tb927.11.7180	1.64341	9.08893	4.94371	0.0380626	0.181649	4.64726	9.08893	30.6865	2.13e-05	9.31e-05	axoneme	GO:0005930
123	Exocyst complex component EXO99	Tb927.10.420	2.08974	6.01868	4.94223	0.0380886	0.181699	2.52515	6.01868	6.99101	0.0156964	0.0239862	ciliary pocket;exocyst	GO:0020016;GO:0000145
124	chrXI additional, unordered contigs, variant surface glycoprotein (VSG), putative	Tb11.0590	2.5325	2.7828	4.81343	0.0404161	0.188867	4.43346	2.7828	12.4842	0.00212698	0.0038379	N/A	N/A
125	adenosine kinase, putative	Tb927.6.2360	1.55367	8.69585	4.74101	0.0417958	0.192389	3.79804	8.69585	23.7192	9.66e-05	0.000275209	ciliary plasm;cytoplasm;cytosol;glycosome;nucleoplasm;nucleus	GO:0097014;GO:0005737;GO:0005829;GO:0020015;GO:0005654;GO:0005634
126	variant surface glycoprotein (VSG, pseudogene), putative, chrIX additional, unordered contigs	Tb09.v4.0180	2.53686	3.51518	4.68513	0.042897	0.194923	2.85557	3.51518	5.8137	0.0258027	0.0377836	N/A	N/A
127	hypothetical protein, conserved	Tb927.8.5270	2.10496	5.37179	4.5964	0.0447142	0.199607	3.81027	5.37179	13.0534	0.00177	0.00325051	N/A	N/A
128	hypothetical protein, conserved	Tb927.7.1650	1.62511	8.00961	4.55088	0.0456804	0.201913	3.82882	8.00961	21.1769	0.00017899	0.000452433	nuclear lumen;nucleoplasm;nucleus	GO:0031981;GO:0005654;GO:0005634
129	RNA-editing substrate binding complex protein RESC15	Tb927.1.1730	1.50263	5.47053	4.50274	0.0467282	0.204609	1.9257	5.47053	7.22822	0.0142516	0.0219681	mitochondrial mRNA editing complex;mitochondrial matrix;mitochondrion	GO:0031019;GO:0005759;GO:0005739	Matrix/IMM peripheral proteins
130	variant surface glycoprotein, fragment	Tb927.10.16300	1.78873	3.58483	4.48139	0.0470973	0.204714	3.41255	3.58483	14.4138	0.00114422	0.00220353	N/A	N/A
131	pre-mRNA processing factor 4 (PRP4) like/WD domain, G-beta repeat, putative	Tb11.v5.0631	1.6891	6.30781	4.42682	0.048437	0.204714	2.86161	6.30781	11.673	0.0027817	0.00489522	U4/U6 x U5 tri-snRNP complex;cytoplasm;nucleus	GO:0046540;GO:0005737;GO:0005634
132	hypothetical protein, conserved	Tb927.11.16530	2.01613	6.3135	4.37192	0.0497173	0.206766	2.63311	6.3135	7.1236	0.0148696	0.0228273	mitochondrion	GO:0005739	n/a
